# Supplementary material for: The Combined Effect of Cold and Copper Stresses on the Proliferation and Transcriptional Response of Listeria monocytogenes
Source: Front Microbiol. 2019 Mar 28;10:612. doi: 10.3389/fmicb.2019.00612 (PMC6447683; doi:10.3389/fmicb.2019.00612)
Supplement: TABLE S1 — Sequences of primers used in the study. [file Table_1.XLSX]

## Sheet: TS1
Gene Id (name)	Forward primer (5’→3’)	Reverse primer (5’→3’)
lmor04 (16S rRNA)	GTGCAGAAGAGGAGAGTGGA	TCAGCGTCAGTTACAGACCA
lmo0236 (ispF)	GTCACAGTGATGCGGATGTA	ACCATATCTGTGTCCGGGAA
lmo0346	TCGTTCTGGCTTATGAACCG	TTTCATCACCGCCTAGTTCG
lmo0415	ATGGTCCAAGTTCCTCGGTA	ACTTGGTGCCCTTCCTCTAA
lmo1406 (pflB)	GCATGGCCGTGATACAAAAG	TCATCTTCGCGACCTAAAGC
lmo1496 (greA)	GCAGACCCGTTTGAAGGTAA	ATGTCACCTGCTGGAGTTTG
lmo1852 (copZ)	GTGAGGCTCGAGTAACGAAA	TAACCTGCTTCTTCCACAGC
lmo1853 (copA)	CCCGCATGTTTAACAACTTT	CCACGAGAATTGAAAAATCG
lmo1854 (csoR)	GTGAGGCTCGAGTAACGAAA	TAACCTGCTTCTTCCACAGC
lmo1974 (gntR)	GCTTGCAGTTCCAGAAGACT	ATTGGTACCTATCTCCGCGA
lmo1997	ATCCGCGGAAAACTTACAGG	CTGCATCAAAATTCCCGAGC
lmo2708	TTGTAATGCAATTGCGCCAG	ATCCCCATTCCAATCATGGC
lmo2367 (pgi)	TTTACCCATCCAGCGCTAAC	AGTTAAGTTGTGGCGTGGTT
lmo2673	TTTTGTTCACTTTGGTACGC	AATTGTTCTGTTGCCGAAAG
lmo2708	GCGAAATTGTCTCTTGCACC	GGCGCGATAAGGAATGGTAT
