# Supplementary material for: The Combined Effect of Cold and Copper Stresses on the Proliferation and Transcriptional Response of Listeria monocytogenes
Source: Front Microbiol. 2019 Mar 28;10:612. doi: 10.3389/fmicb.2019.00612 (PMC6447683; doi:10.3389/fmicb.2019.00612)
Supplement: TABLE S2 — Microarray data analysis. Green represents down-regulated genes and red represents up-regulated genes. [file Table_2.XLSX]

## Sheet: TS2
Gen Id*	Annotation	Gene name	COG annotation	COG Id	logFC_Cu+2 at 8ºC	logFC_Cu+2 at 37ºC	logFC_Low_Temperature
lmo0001	dnaA; chromosome replication initiator DnaA; K02313 chromosomal replication initiator protein	dnaA	INFORMATION STORAGE AND PROCESSING -> Replication, recombination and repair	L	-1.92408	0.87922	2.4133
lmo0002	dnaN; DNA polymerase III subunit beta (EC:2.7.7.7); K02338 DNA polymerase III subunit beta [EC:2.7.7.7]	dnaN	INFORMATION STORAGE AND PROCESSING -> Replication, recombination and repair	L	-1.59217	0.3597	0.275783
lmo0003			CELLULAR PROCESSES AND SIGNALING -> Defense mechanisms	V	0.153446	0.155406	0.638386
lmo0004			POORLY CHARACTERIZED -> Function unknown	S	-0.967208	0.0469299	0.54331
lmo0005	recF; recombination protein F; K03629 DNA replication and repair protein RecF	recF	INFORMATION STORAGE AND PROCESSING -> Replication, recombination and repair	L	-0.951247	0.711354	1.09627
lmo0006	gyrB; DNA gyrase subunit B; K02470 DNA gyrase subunit B [EC:5.99.1.3]	gyrB	INFORMATION STORAGE AND PROCESSING -> Replication, recombination and repair	L	-1.15891	0.484858	0.206195
lmo0007	gyrA; DNA gyrase subunit A; K02469 DNA gyrase subunit A [EC:5.99.1.3]	gyrA	INFORMATION STORAGE AND PROCESSING -> Replication, recombination and repair	L	-1.52455	-0.153281	-1.10257
lmo0008	cardiolipin synthase; K06131 cardiolipin synthase [EC:2.7.8.-]		METABOLISM -> Lipid transport and metabolism	I	-1.26546	-0.00656869	-0.153129
lmo0009	spermidine acetyltransferase; K00657 diamine N-acetyltransferase [EC:2.3.1.57]		INFORMATION STORAGE AND PROCESSING -> Translation, ribosomal structure and biogenesis	J	-1.33336	-0.0189214	-0.131464
lmo0010	mevalonate kinase; K00869 mevalonate kinase [EC:2.7.1.36]		METABOLISM -> Lipid transport and metabolism	I	-1.10174	0.556659	0.587434
lmo0011	mevalonate diphosphate decarboxylase; K01597 diphosphomevalonate decarboxylase [EC:4.1.1.33]		METABOLISM -> Lipid transport and metabolism	I	-0.766567	0.506724	0.336701
lmo0012	mevalonate kinase; K00938 phosphomevalonate kinase [EC:2.7.4.2]		METABOLISM -> Lipid transport and metabolism	I	-1.04492	0.831935	-0.146132
lmo0013	qoxA; AA3-600 quinol oxidase subunit II; K02826 cytochrome aa3-600 menaquinol oxidase subunit II [EC:1.10.3.12]	qoxA	METABOLISM -> Energy production and conversion	C	-2.29388	-0.41587	1.23482
lmo0014	qoxB; AA3-600 quinol oxidase subunit I; K02827 cytochrome aa3-600 menaquinol oxidase subunit I [EC:1.10.3.12]	qoxB	METABOLISM -> Energy production and conversion	C	-0.686399	-0.458681	0.0985908
lmo0015	qoxC; AA3-600 quinol oxidase subunit III; K02828 cytochrome aa3-600 menaquinol oxidase subunit III [EC:1.10.3.12]	qoxC	METABOLISM -> Energy production and conversion	C	-0.991836	-0.71634	-0.590389
lmo0016	qoxD; quinol oxidase aa3-600 subunit IV; K02829 cytochrome aa3-600 menaquinol oxidase subunit IV [EC:1.10.3.12]	qoxD	METABOLISM -> Energy production and conversion	C	-0.953536	-0.826687	-0.525825
lmo0017	capsule biosynthesis protein CapA; K07282 poly-gamma-glutamate synthesis protein (capsule biosynthesis protein)		Cell wall/membrane/envelope biogenesis	M	0.313608	0.156232	0.241241
lmo0018	beta-glucosidase; K01223 6-phospho-beta-glucosidase [EC:3.2.1.86]		METABOLISM -> Carbohydrate transport and metabolism	G	-1.04953	0.00765253	0.505121
lmo0019			POORLY CHARACTERIZED -> Function unknown	S	-1.58912	-0.149053	1.8197
lmo0020			INFORMATION STORAGE AND PROCESSING -> Transcription	K	-0.146243	-0.154894	-0.119669
lmo0021	PTS fructose transporter subunit IIA; K02793 PTS system, mannose-specific IIA component [EC:2.7.1.69]		METABOLISM -> Carbohydrate transport and metabolism	G	-0.380198	-0.482542	-0.310167
lmo0022	PTS fructose transporter subunit IIB; K02794 PTS system, mannose-specific IIB component [EC:2.7.1.69]		METABOLISM -> Carbohydrate transport and metabolism	G	-0.311722	-0.549857	-0.548991
lmo0023	PTS fructose transporter subunit IIC; K02795 PTS system, mannose-specific IIC component		METABOLISM -> Carbohydrate transport and metabolism	G	1.05645	-0.588449	-0.216723
lmo0024	PTS mannose transporter subunit IID; K02796 PTS system, mannose-specific IID component		METABOLISM -> Carbohydrate transport and metabolism	G	0.66026	-0.367967	-0.12565
lmo0025			POORLY CHARACTERIZED -> General function prediction only	R	0.230713	-0.0986176	0.524749
lmo0026	copper homeostasis protein CutC; K06201 copper homeostasis protein		METABOLISM -> Inorganic ion transport and metabolism	P	0.597444	0.272965	0.735086
lmo0027	PTS beta-glucoside transporter subunit IIABC; K02755 PTS system, beta-glucosides-specific IIA component [EC:2.7.1.69] K02756 PTS system, beta-glucosides-specific IIB component [EC:2.7.1.69] K02757 PTS system, beta-glucosides-specific IIC component		METABOLISM -> Carbohydrate transport and metabolism	G	0.286092	-2.12243	-3.03509
lmo0028			CELLULAR PROCESSES AND SIGNALING -> Defense mechanisms	V	0.995301	0.3308	0.357331
lmo0029			METABOLISM -> Amino acid transport and metabolism	E, G, P, R	-1.08426	-1.31301	-1.54831
lmo0030			POORLY CHARACTERIZED -> General function prediction only	R	0.14853	-0.307508	0.0733101
lmo0031			INFORMATION STORAGE AND PROCESSING -> Transcription	K	0.523864	-0.372711	-0.595718
lmo0032			INFORMATION STORAGE AND PROCESSING -> Transcription	K, G	0.463943	0.367888	0.537247
lmo0033					0.489766	0.430012	0.695397
lmo0034	PTS cellbiose transporter subunit IIC; K02761 PTS system, cellobiose-specific IIC component		METABOLISM -> Carbohydrate transport and metabolism	G	1.19401	-0.0662848	0.0311417
lmo0035			Cell wall/membrane/envelope biogenesis	M	0.444515	0.159331	0.514434
lmo0036	putrescine carbamoyltransferase (EC:2.1.3.3); K13252 putrescine carbamoyltransferase [EC:2.1.3.6]		METABOLISM -> Amino acid transport and metabolism	E	0.257846	-0.0280531	0.222516
lmo0037			METABOLISM -> Amino acid transport and metabolism	E	0.899914	-0.608375	-0.406532
lmo0038	agmatine deiminase; K10536 agmatine deiminase [EC:3.5.3.12]		METABOLISM -> Amino acid transport and metabolism	E	0.397485	-0.257533	-0.132933
lmo0039	carbamate kinase (EC:2.7.2.2); K00926 carbamate kinase [EC:2.7.2.2]		METABOLISM -> Amino acid transport and metabolism	E	0.0226289	-0.164664	0.148562
lmo0040	agmatine deiminase; K10536 agmatine deiminase [EC:3.5.3.12]		METABOLISM -> Amino acid transport and metabolism	E	0.436805	-0.0169741	0.3707
lmo0041	hypothetical protein; K03481 RpiR family transcriptional regulator, glv operon transcriptional regulator		INFORMATION STORAGE AND PROCESSING -> Transcription	K	-0.189388	-0.1277	0.504129
lmo0042	DedA protein; K03975 membrane-associated protein		POORLY CHARACTERIZED -> Function unknown	S	-0.581994	0.134128	1.30153
lmo0043	arginine deiminase (EC:3.5.3.6); K01478 arginine deiminase [EC:3.5.3.6]		METABOLISM -> Amino acid transport and metabolism	E	-1.09234	-1.03247	-0.14021
lmo0044	rpsF; 30S ribosomal protein S6; K02990 small subunit ribosomal protein S6	rpsF	INFORMATION STORAGE AND PROCESSING -> Translation, ribosomal structure and biogenesis	J	-1.06209	0.0447661	1.28835
lmo0045	ssb; single-strand binding protein; K03111 single-strand DNA-binding protein	ssb	INFORMATION STORAGE AND PROCESSING -> Replication, recombination and repair	L	-1.26551	0.0506258	1.24532
lmo0046	rpsR; 30S ribosomal protein S18; K02963 small subunit ribosomal protein S18	rpsR	INFORMATION STORAGE AND PROCESSING -> Translation, ribosomal structure and biogenesis	J	-0.0883705	-0.175894	1.07108
lmo0047			POORLY CHARACTERIZED -> Function unknown	S	-1.03994	-0.0641239	1.34257
lmo0048	sensor histidine kinase AgrB; K07813 accessory gene regulator B		CELLULAR PROCESSES AND SIGNALING -> Posttranslational modification, protein turnover, chaperones	O, T, K	-1.70811	-1.41662	-1.25205
lmo0049					-1.10862	-1.42241	-1.68161
lmo0050	histidine kinase; K07706 two-component system, AgrA family, sensor histidine kinase AgrC [EC:2.7.13.-]		CELLULAR PROCESSES AND SIGNALING -> Signal transduction mechanisms	T	1.33492	-0.572805	-0.661083
lmo0051	response regulator; K07707 two-component system, AgrA family, response regulator AgrA		CELLULAR PROCESSES AND SIGNALING -> Signal transduction mechanisms	T, K	-1.53039	0.461892	0.780056
lmo0052			CELLULAR PROCESSES AND SIGNALING -> Signal transduction mechanisms	T	-0.876734	-0.0770537	0.783537
lmo0053	rplI; 50S ribosomal protein L9; K02939 large subunit ribosomal protein L9	rplI	INFORMATION STORAGE AND PROCESSING -> Translation, ribosomal structure and biogenesis	J	-1.57848	-0.421618	-0.468048
lmo0054	dnaC; replicative DNA helicase; K02314 replicative DNA helicase [EC:3.6.4.12]	dnaC	INFORMATION STORAGE AND PROCESSING -> Replication, recombination and repair	L	-1.01754	-0.377338	-0.184581
lmo0055	purA; adenylosuccinate synthetase (EC:6.3.4.4); K01939 adenylosuccinate synthase [EC:6.3.4.4]	purA	METABOLISM -> Nucleotide transport and metabolism	F	-1.0743	0.723066	1.50187
lmo0056			POORLY CHARACTERIZED -> Function unknown	S	0.624111	-0.593217	-0.534419
lmo0057			POORLY CHARACTERIZED -> Function unknown	S	0.936186	-0.023883	0.357992
lmo0058					1.20306	-0.0368693	0.00616669
lmo0059			POORLY CHARACTERIZED -> Function unknown	S	0.496028	0.339635	0.81328
lmo0060			POORLY CHARACTERIZED -> Function unknown	S	0.8021	0.0407611	0.663067
lmo0061	hypothetical protein; K03466 DNA segregation ATPase FtsK/SpoIIIE, S-DNA-T family		Cell cycle control, cell division, chromosome partitioning	D	1.03157	0.0422157	0.0494208
lmo0062			Cell cycle control, cell division, chromosome partitioning	D	0.682273	0.308592	0.667442
lmo0063					0.67163	0.122051	0.745514
lmo0064					1.14637	0.07045	0.179202
lmo0065					0.649699	0.0177574	0.359943
lmo0066			CELLULAR PROCESSES AND SIGNALING -> Signal transduction mechanisms	T	0.540742	-0.754141	-0.421032
lmo0067			CELLULAR PROCESSES AND SIGNALING -> Posttranslational modification, protein turnover, chaperones	O	0.764913	0.292757	0.336765
lmo0068					0.504584	0.0293483	0.434171
lmo0069					0.359004	-0.0370743	0.495793
lmo0070					0.669473	-0.198852	0.10452
lmo0071					0.264731	-0.694202	-0.00260779
lmo0072			METABOLISM -> Coenzyme transport and metabolism	H	0.376324	0.101021	0.869395
lmo0073					1.10803	-0.18679	-0.196606
lmo0074					0.312033	-0.370601	0.623189
lmo0075			METABOLISM -> Carbohydrate transport and metabolism	G	-0.451885	-0.0758774	0.758
lmo0076	O6-methylguanine-DNA methyltransferase; K10778 AraC family transcriptional regulator, regulatory protein of adaptative response / methylated-DNA-[protein]-cysteine methyltransferase [EC:2.1.1.63]		INFORMATION STORAGE AND PROCESSING -> Replication, recombination and repair	L, F	0.339189	-0.548281	-0.661587
lmo0077			POORLY CHARACTERIZED -> Function unknown	S	-0.919145	-1.0061	0.84317
lmo0078			METABOLISM -> Energy production and conversion	C, H, R	-0.656644	-0.245301	-0.222704
lmo0079					0.505099	-0.130713	0.272636
lmo0080					0.344882	-0.504435	0.379638
lmo0081					0.742701	-0.708866	-0.468366
lmo0082					0.910897	-0.0116776	-0.0357822
lmo0083			INFORMATION STORAGE AND PROCESSING -> Transcription	K	-0.0829293	-1.71453	-1.58116
lmo0084			METABOLISM -> Energy production and conversion	C	0.0695184	-0.334349	-1.30195
lmo0085			CELLULAR PROCESSES AND SIGNALING -> Signal transduction mechanisms	T	0.858803	0.155292	0.195113
lmo0086					0.370492	-0.0524836	0.443739
lmo0087			METABOLISM -> Secondary metabolites biosynthesis, transport and catabolism	Q	0.807136	0.0225037	0.509334
lmo0088	ATP synthase subunit C; K02110 F-type H+transporting ATPase subunit c		METABOLISM -> Energy production and conversion	C	0.796693	0.15846	0.103278
lmo0089	ATP synthase subunit delta; K02113 F-type H+transporting ATPase subunit delta		METABOLISM -> Energy production and conversion	C	0.163217	-0.32516	0.427991
lmo0090	ATP synthase F0F1 subunit alpha (EC:3.6.3.14); K02111 F-type H+transporting ATPase subunit alpha [EC:3.6.3.14]		METABOLISM -> Energy production and conversion	C	0.469342	0.034287	0.472882
lmo0091	ATP synthase subunit gamma; K02115 F-type H+transporting ATPase subunit gamma		METABOLISM -> Energy production and conversion	C	0.472831	-0.0731165	0.108446
lmo0092	ATP synthase F0F1 subunit beta (EC:3.6.3.14); K02112 F-type H+transporting ATPase subunit beta [EC:3.6.3.14]		METABOLISM -> Energy production and conversion	C	0.15643	-0.360731	0.37671
lmo0093	ATP synthase subunit epsilon; K02114 F-type H+transporting ATPase subunit epsilon		METABOLISM -> Energy production and conversion	C	-0.0133077	0.504883	0.588889
lmo0094					0.0677585	0.524579	0.882058
lmo0095					0.238238	0.0785474	-0.0956771
lmo0096	PTS mannose transporter subunit IIAB; K02793 PTS system, mannose-specific IIA component [EC:2.7.1.69] K02794 PTS system, mannose-specific IIB component [EC:2.7.1.69]		METABOLISM -> Carbohydrate transport and metabolism	G	-2.03746	0.191788	0.855094
lmo0097	PTS mannose transporter subunit IIC; K02795 PTS system, mannose-specific IIC component		METABOLISM -> Carbohydrate transport and metabolism	G	-1.91377	-0.557217	0.232289
lmo0098	PTS mannose transporter subunit IID; K02796 PTS system, mannose-specific IID component		METABOLISM -> Carbohydrate transport and metabolism	G	-1.57884	-0.441732	-0.466903
lmo0099			POORLY CHARACTERIZED -> Function unknown	S	-1.60368	-0.472536	0.509799
lmo0100			POORLY CHARACTERIZED -> Function unknown	S	-0.848044	-0.247263	-0.790612
lmo0101			INFORMATION STORAGE AND PROCESSING -> Transcription	K	-0.664835	0.0123236	0.375374
lmo0102			POORLY CHARACTERIZED -> Function unknown	S	-0.353041	0.566436	1.19716
lmo0103			METABOLISM -> Energy production and conversion	C	-0.10189	0.109799	0.821822
lmo0104					-0.16796	-0.284179	-0.272442
lmo0105	chitinase B; K01183 chitinase [EC:3.2.1.14]		METABOLISM -> Carbohydrate transport and metabolism	G, R	0.0515098	-1.42712	-3.63437
lmo0106			INFORMATION STORAGE AND PROCESSING -> Transcription	K, G	-0.66515	0.263171	0.833297
lmo0107	ABC transporter ATP-binding protein; K06147 ATP-binding cassette, subfamily B, bacterial		CELLULAR PROCESSES AND SIGNALING -> Defense mechanisms	V	0.25478	-0.00112975	0.576446
lmo0108	ABC transporter ATP-binding protein; K06147 ATP-binding cassette, subfamily B, bacterial		CELLULAR PROCESSES AND SIGNALING -> Defense mechanisms	V	-0.0142125	0.345623	0.806897
lmo0109			INFORMATION STORAGE AND PROCESSING -> Transcription	K	-1.67852	1.13504	-0.617403
lmo0110			METABOLISM -> Lipid transport and metabolism	I	-0.517208	-1.3107	-2.60132
lmo0111			CELLULAR PROCESSES AND SIGNALING -> Signal transduction mechanisms	T	-0.0142568	0.498312	1.07896
lmo0112			CELLULAR PROCESSES AND SIGNALING -> Signal transduction mechanisms	T	0.0681276	0.364547	0.856273
lmo0113					-0.936161	0.156356	-0.663307
lmo0114			INFORMATION STORAGE AND PROCESSING -> Transcription	K	-0.537999	0.0288411	-0.482548
lmo0115		lmaD			0.0759634	-0.49652	-0.259974
lmo0116		lmaC			0.187315	-0.782856	-0.640893
lmo0117		lmaB			0.344277	-1.32094	-1.50978
lmo0118		lmaA	POORLY CHARACTERIZED -> Function unknown	S	0.810637	-1.27922	-1.97077
lmo0119					0.354918	-1.50485	-1.4804
lmo0120					0.404511	-1.38396	-1.64135
lmo0121			POORLY CHARACTERIZED -> Function unknown	S	1.01595	-0.600629	-1.31886
lmo0122					0.344117	-1.15832	-1.64288
lmo0123					0.511017	-1.49103	-1.9113
lmo0124					0.920195	-0.961358	-1.54026
lmo0125					0.606383	-1.63979	-2.06132
lmo0126					0.559579	-1.47713	-1.93789
lmo0127					1.24273	1.2681	0.691749
lmo0128			POORLY CHARACTERIZED -> General function prediction only	R	-0.320221	-1.76669	-2.05365
lmo0129	N-acetylmuramoyl-L-alanine amidase; K01448 N-acetylmuramoyl-L-alanine amidase [EC:3.5.1.28]		Cell wall/membrane/envelope biogenesis	M	0.60096	-1.27027	-1.4104
lmo0130			METABOLISM -> Nucleotide transport and metabolism	F	-0.432564	-1.99119	-1.61256
lmo0131			CELLULAR PROCESSES AND SIGNALING -> Signal transduction mechanisms	T	1.16227	0.713447	-0.32388
lmo0132	inosine 5-monophosphate dehydrogenase (EC:1.1.1.205); K00088 IMP dehydrogenase [EC:1.1.1.205]		METABOLISM -> Nucleotide transport and metabolism	F, R	-0.94483	0.147358	0.419836
lmo0133			POORLY CHARACTERIZED -> Function unknown	S	0.585366	-0.472353	-0.984856
lmo0134			POORLY CHARACTERIZED -> General function prediction only	R	-0.37735	-1.3945	-1.36921
lmo0135	peptide ABC transporter substrate-binding protein; K02035 peptide/nickel transport system substrate-binding protein		METABOLISM -> Amino acid transport and metabolism	E	-3.01581	-0.120131	0.778263
lmo0136	peptide ABC transporter permease; K02033 peptide/nickel transport system permease protein		METABOLISM -> Amino acid transport and metabolism	E, P	-1.23394	0.0879784	0.861203
lmo0137	peptide ABC transporter permease; K02034 peptide/nickel transport system permease protein		METABOLISM -> Amino acid transport and metabolism	E, P	-0.926652	-0.428139	0.643164
lmo0138					0.598595	0.427738	0.00379238
lmo0139			INFORMATION STORAGE AND PROCESSING -> Replication, recombination and repair	L	0.714157	0.751062	0.49914
lmo0140					0.108878	0.361215	0.679288
lmo0141					0.898512	-0.0442444	0.486194
lmo0142					0.930706	0.171754	0.291837
lmo0143					0.703913	-0.193074	0.256322
lmo0144					0.869551	-0.640761	-0.276789
lmo0145					1.07392	-0.0315691	0.0820205
lmo0146					0.847233	0.31024	0.609642
lmo0147					0.513726	-0.0776384	0.625531
lmo0148					1.14375	-0.210078	0.0772552
lmo0149					0.753455	-0.00126297	0.470647
lmo0150					0.85586	0.381666	0.504623
lmo0151					0.975763	0.111461	0.0487831
lmo0152	peptide ABC transporter substrate-binding protein; K02035 peptide/nickel transport system substrate-binding protein		METABOLISM -> Amino acid transport and metabolism	E	-0.191823	-0.117655	-0.0600538
lmo0153	zinc ABC transporter substrate-binding protein; K09815 zinc transport system substrate-binding protein		METABOLISM -> Inorganic ion transport and metabolism	P	0.673128	0.508371	0.723371
lmo0154	zinc ABC transporter ATP-binding protein; K09817 zinc transport system ATP-binding protein [EC:3.6.3.-]		METABOLISM -> Inorganic ion transport and metabolism	P	1.10312	-0.1952	-0.0743188
lmo0155	zinc ABC transporter permease; K09816 zinc transport system permease protein		METABOLISM -> Inorganic ion transport and metabolism	P	0.928301	-0.197607	0.232901
lmo0156			CELLULAR PROCESSES AND SIGNALING -> Signal transduction mechanisms	T	0.769774	0.0564723	0.483617
lmo0157			INFORMATION STORAGE AND PROCESSING -> Transcription	K, L	0.686993	0.0952052	0.280232
lmo0158			POORLY CHARACTERIZED -> General function prediction only	R	-0.34573	0.0250858	0.360218
lmo0159			Cell wall/membrane/envelope biogenesis	M, U, W	0.574749	0.041968	0.455394
lmo0160					0.162258	0.343186	0.617168
lmo0161	hypothetical protein; K17763 rsbT co-antagonist protein RsbR		CELLULAR PROCESSES AND SIGNALING -> Signal transduction mechanisms	T	-0.566982	-1.08049	0.00255268
lmo0162	DNA polymerase III subunit delta' (EC:2.7.7.7); K02341 DNA polymerase III subunit delta' [EC:2.7.7.7]		INFORMATION STORAGE AND PROCESSING -> Replication, recombination and repair	L	-0.983627	0.135735	1.07294
lmo0163			POORLY CHARACTERIZED -> Function unknown	S	-0.478053	-0.715524	-0.670302
lmo0164			POORLY CHARACTERIZED -> Function unknown	S	-0.662835	-0.588551	-0.316188
lmo0165			POORLY CHARACTERIZED -> General function prediction only	R	-0.719052	0.26505	0.265118
lmo0166	GIY-YIG nuclease; K07461 putative endonuclease		INFORMATION STORAGE AND PROCESSING -> Replication, recombination and repair	L	-0.846793	0.500188	0.489012
lmo0167	hypothetical protein; K07056 16S rRNA (cytidine1402-2'-O)-methyltransferase [EC:2.1.1.198]		POORLY CHARACTERIZED -> General function prediction only	R	-1.52615	0.268569	0.934481
lmo0168	AbrB family transcriptional regulator; K06284 transcriptional pleiotropic regulator of transition state genes		INFORMATION STORAGE AND PROCESSING -> Transcription	K	0.454347	-0.272794	0.320245
lmo0169	glucose transporter; K05340 glucose uptake protein		METABOLISM -> Carbohydrate transport and metabolism	G	-1.21349	-0.562709	1.54239
lmo0170			POORLY CHARACTERIZED -> Function unknown	S	-2.1348	-0.104401	1.70524
lmo0171			POORLY CHARACTERIZED -> Function unknown	S	0.283247	-0.177262	0.271671
lmo0172			INFORMATION STORAGE AND PROCESSING -> Replication, recombination and repair	L	0.906663	-0.490667	-0.23296
lmo0173			INFORMATION STORAGE AND PROCESSING -> Replication, recombination and repair	L	0.716814	-0.555337	0.0428225
lmo0174			INFORMATION STORAGE AND PROCESSING -> Replication, recombination and repair	L	0.371389	-0.171994	0.113472
lmo0175					1.01805	-0.107928	0.000585572
lmo0176			METABOLISM -> Carbohydrate transport and metabolism	G	-1.11999	-0.117974	1.68595
lmo0177	metS; methionyl-tRNA synthetase (EC:6.1.1.10); K01874 methionyl-tRNA synthetase [EC:6.1.1.10]	metS	INFORMATION STORAGE AND PROCESSING -> Translation, ribosomal structure and biogenesis	J, R	-2.11082	0.602807	1.49129
lmo0178			INFORMATION STORAGE AND PROCESSING -> Transcription	K, G	0.728486	-0.168419	-0.187588
lmo0179	sugar ABC transporter permease; K02025 multiple sugar transport system permease protein		METABOLISM -> Carbohydrate transport and metabolism	G	0.295642	-0.619307	-0.0775651
lmo0180	sugar ABC transporter permease; K02026 multiple sugar transport system permease protein		METABOLISM -> Carbohydrate transport and metabolism	G	0.136465	-0.617326	0.0630858
lmo0181	sugar ABC transporter substrate-binding protein; K02027 multiple sugar transport system substrate-binding protein		METABOLISM -> Carbohydrate transport and metabolism	G	-1.76006	0.912431	-1.76946
lmo0182			METABOLISM -> Carbohydrate transport and metabolism	G	0.374332	-0.365349	0.240219
lmo0183	alpha-glucosidase; K01187 alpha-glucosidase [EC:3.2.1.20]		METABOLISM -> Carbohydrate transport and metabolism	G	0.422901	-0.308464	-0.522947
lmo0184	oligo-1,6-glucosidase; K01182 oligo-1,6-glucosidase [EC:3.2.1.10]		METABOLISM -> Carbohydrate transport and metabolism	G	0.462604	0.0696353	-0.0987628
lmo0185	hypothetical protein; K03424 TatD DNase family protein [EC:3.1.21.-]		INFORMATION STORAGE AND PROCESSING -> Replication, recombination and repair	L	-0.962759	0.590403	1.85788
lmo0186			POORLY CHARACTERIZED -> Function unknown	S	-1.89338	0.393756	2.53173
lmo0187	hypothetical protein; K05985 ribonuclease M5 [EC:3.1.26.8]		INFORMATION STORAGE AND PROCESSING -> Replication, recombination and repair	L	-0.30808	0.19471	0.819541
lmo0188	ksgA; dimethyladenosine transferase; K02528 16S rRNA (adenine1518-N6/adenine1519-N6)-dimethyltransferase [EC:2.1.1.182]	ksgA	INFORMATION STORAGE AND PROCESSING -> Translation, ribosomal structure and biogenesis	J	-1.37697	0.683056	0.919318
lmo0189			POORLY CHARACTERIZED -> Function unknown	S	-2.22783	0.196467	0.398959
lmo0190	ipk; 4-diphosphocytidyl-2-C-methyl-D-erythritol kinase (EC:2.7.1.148); K00919 4-diphosphocytidyl-2-C-methyl-D-erythritol kinase [EC:2.7.1.148]	ipk	METABOLISM -> Lipid transport and metabolism	I	-1.53553	0.302299	2.10735
lmo0191	phospho-beta-glucosidase; K03478 hypothetical protein		POORLY CHARACTERIZED -> Function unknown	S	-2.03167	0.477958	0.932953
lmo0192	PurR family transcriptional regulator; K09685 purine operon repressor		METABOLISM -> Nucleotide transport and metabolism	F	-0.88601	0.619883	0.958456
lmo0193	hypothetical protein; K02005 HlyD family secretion protein		Cell wall/membrane/envelope biogenesis	M	-2.74939	0.36689	3.38018
lmo0194	ABC transporter, ATP-binding protein; K02003 putative ABC transport system ATP-binding protein		CELLULAR PROCESSES AND SIGNALING -> Defense mechanisms	V	-2.27647	0.97902	3.87233
lmo0195	ABC transporter permease; K02004 putative ABC transport system permease protein		CELLULAR PROCESSES AND SIGNALING -> Defense mechanisms	V	-2.38662	0.571183	2.35795
lmo0196	regulatory protein SpoVG; K06412 stage V sporulation protein G		Cell wall/membrane/envelope biogenesis	M	-1.5229	-0.146778	1.14799
lmo0197	regulatory protein SpoVG; K06412 stage V sporulation protein G		Cell wall/membrane/envelope biogenesis	M	-1.87376	-0.719411	0.683448
lmo0198	glmU; bifunctional N-acetylglucosamine-1-phosphate uridyltransferase/glucosamine-1-phosphate acetyltransferase; K04042 bifunctional UDP-N-acetylglucosamine pyrophosphorylase / Glucosamine-1-phosphate N-acetyltransferase [EC:2.7.7.23 2.3.1.157]	gcaD	Cell wall/membrane/envelope biogenesis	M	-1.66457	0.462663	2.12969
lmo0199	prs; ribose-phosphate pyrophosphokinase; K00948 ribose-phosphate pyrophosphokinase [EC:2.7.6.1]	prs	METABOLISM -> Amino acid transport and metabolism	E, F	-1.39973	1.17525	1.85128
lmo0200		prfA	CELLULAR PROCESSES AND SIGNALING -> Signal transduction mechanisms	T	-2.08865	-1.19677	-0.935498
lmo0201	plcA; phosphatidylinositol-specific phospholipase c; K01771 1-phosphatidylinositol phosphodiesterase [EC:4.6.1.13]	plcA			-0.0746399	-1.06878	-4.31102
lmo0202	hly; listeriolysin O precursor; K11031 thiol-activated cytolysin	hly			-0.483603	-1.39934	-7.07246
lmo0203	mpl; Zinc metalloproteinase precursor; K19351 zinc metalloproteinase [EC:3.4.24.-]	mpl	METABOLISM -> Amino acid transport and metabolism	E	0.405715	-0.196867	-1.73191
lmo0204	actA; actin-assembly inducing protein precursor; K16644 actin-assembly inducing protein	actA			0.224928	-0.723967	-2.33563
lmo0205	plcB; phospholipase C; K01114 phospholipase C [EC:3.1.4.3]	plcB			0.144416	-0.950489	-3.79646
lmo0206					0.538113	-0.114636	-0.720071
lmo0207			POORLY CHARACTERIZED -> Function unknown	S	0.189748	0.0243532	-0.10081
lmo0208			POORLY CHARACTERIZED -> Function unknown	S	-0.940374	-0.167502	-1.28854
lmo0209					-0.409971	-0.176151	-2.36595
lmo0210	ldh; L-lactate dehydrogenase (EC:1.1.1.27); K00016 L-lactate dehydrogenase [EC:1.1.1.27]	ldh	METABOLISM -> Energy production and conversion	C	-1.72457	-0.260174	-1.04778
lmo0211	ctc; 50S ribosomal protein L25; K02897 large subunit ribosomal protein L25	ctc	INFORMATION STORAGE AND PROCESSING -> Translation, ribosomal structure and biogenesis	J	-3.00709	-0.629962	-0.683405
lmo0212			INFORMATION STORAGE AND PROCESSING -> Transcription	K, R	-0.814677	-0.608195	-0.0270351
lmo0213	pth; peptidyl-tRNA hydrolase (EC:3.1.1.29); K01056 peptidyl-tRNA hydrolase, PTH1 family [EC:3.1.1.29]	pth	INFORMATION STORAGE AND PROCESSING -> Translation, ribosomal structure and biogenesis	J	-1.22254	0.0263567	1.85647
lmo0214	mfd; transcription-repair coupling factor; K03723 transcription-repair coupling factor (superfamily II helicase) [EC:3.6.4.-]	mfd	INFORMATION STORAGE AND PROCESSING -> Transcription	K, L	-0.0192537	-0.228191	-0.47637
lmo0215	hypothetical protein; K03328 polysaccharide transporter, PST family		POORLY CHARACTERIZED -> General function prediction only	R	-0.0554776	-0.583363	-0.416707
lmo0216			INFORMATION STORAGE AND PROCESSING -> Translation, ribosomal structure and biogenesis	J	-0.912656	-0.253014	0.208362
lmo0217	DivIC protein; K13052 cell division protein DivIC		Cell cycle control, cell division, chromosome partitioning	D	0.37158	-0.139325	-0.684775
lmo0218	hypothetical protein; K07571 S1 RNA binding domain protein		INFORMATION STORAGE AND PROCESSING -> Translation, ribosomal structure and biogenesis	J	-0.85395	-0.799677	-0.604785
lmo0219	hypothetical protein; K15780 bifunctional protein TilS/HprT [EC:6.3.4.19 2.4.2.8]		Cell cycle control, cell division, chromosome partitioning	D, F	-2.14527	0.726863	1.90802
lmo0220	ftsH; cell division protein FtsH; K03798 cell division protease FtsH [EC:3.4.24.-]	ftsH	CELLULAR PROCESSES AND SIGNALING -> Posttranslational modification, protein turnover, chaperones	O	-1.16164	0.0873571	-0.940639
lmo0221	pantothenate kinase (EC:2.7.1.33); K03525 type III pantothenate kinase [EC:2.7.1.33]		INFORMATION STORAGE AND PROCESSING -> Transcription	K	-2.61906	0.351031	2.5783
lmo0222	hslO; heat shock protein 33; K04083 molecular chaperone Hsp33	hslO	CELLULAR PROCESSES AND SIGNALING -> Posttranslational modification, protein turnover, chaperones	O	-1.17694	0.718642	1.70452
lmo0223	cysK; cysteine synthase; K01738 cysteine synthase A [EC:2.5.1.47]	cysK	METABOLISM -> Amino acid transport and metabolism	E	-1.6337	0.104208	0.864896
lmo0224	sul; dihydropteroate synthases; K00796 dihydropteroate synthase [EC:2.5.1.15]	sul	METABOLISM -> Coenzyme transport and metabolism	H	-0.464233	0.639971	1.25932
lmo0225	folA; dihydroneopterin aldolase; K01633 dihydroneopterin aldolase [EC:4.1.2.25]	folA	METABOLISM -> Coenzyme transport and metabolism	H	-0.56486	0.574768	1.00117
lmo0226	folK; 7,8-dihydro-6-hydroxymethylpterin pyrophosphokinase; K00950 2-amino-4-hydroxy-6-hydroxymethyldihydropteridine diphosphokinase [EC:2.7.6.3]	folK	METABOLISM -> Coenzyme transport and metabolism	H	-0.342014	0.263598	0.476328
lmo0227			INFORMATION STORAGE AND PROCESSING -> Translation, ribosomal structure and biogenesis	J	-0.730324	0.57045	2.03407
lmo0228	lysS; lysyl-tRNA synthetase; K04567 lysyl-tRNA synthetase, class II [EC:6.1.1.6]	lysS	INFORMATION STORAGE AND PROCESSING -> Translation, ribosomal structure and biogenesis	J	-1.94055	0.979725	1.66767
lmo0229	CtsR family transcriptional regulator; K03708 transcriptional regulator of stress and heat shock response		INFORMATION STORAGE AND PROCESSING -> Transcription	K	0.726196	-1.17702	-1.72427
lmo0230	hypothetical protein; K19411 protein arginine kinase activator		POORLY CHARACTERIZED -> Function unknown	S	-0.940932	-2.08953	-1.77716
lmo0231	ATP:guanido phosphotransferase; K19405 protein arginine kinase [EC:2.7.14.1]		METABOLISM -> Amino acid transport and metabolism	E	0.787274	0.00965361	-0.591523
lmo0232	clpC; endopeptidase Clp ATP-binding chain C; K03696 ATP-dependent Clp protease ATP-binding subunit ClpC	clpC	CELLULAR PROCESSES AND SIGNALING -> Posttranslational modification, protein turnover, chaperones	O	-0.862796	-1.25374	-0.916739
lmo0233	DNA repair protein RadA; K04485 DNA repair protein RadA/Sms		CELLULAR PROCESSES AND SIGNALING -> Posttranslational modification, protein turnover, chaperones	O	-0.982068	-0.516527	-0.0143886
lmo0234			POORLY CHARACTERIZED -> General function prediction only	R	-0.983506	-0.157051	1.64518
lmo0235	ispD; 2-C-methyl-D-erythritol 4-phosphate cytidylyltransferase (EC:2.7.7.60); K00991 2-C-methyl-D-erythritol 4-phosphate cytidylyltransferase [EC:2.7.7.60]	ispD	METABOLISM -> Lipid transport and metabolism	I	-0.864681	-0.310458	0.716673
lmo0236	ispF; 2-C-methyl-D-erythritol 2,4-cyclodiphosphate synthase (EC:4.6.1.12); K01770 2-C-methyl-D-erythritol 2,4-cyclodiphosphate synthase [EC:4.6.1.12]	ispF	METABOLISM -> Lipid transport and metabolism	I	-2.09284	-0.11836	0.984052
lmo0237	gltX; glutamyl-tRNA synthetase; K09698 nondiscriminating glutamyl-tRNA synthetase [EC:6.1.1.24]	gltX	INFORMATION STORAGE AND PROCESSING -> Translation, ribosomal structure and biogenesis	J	-1.83323	-0.014401	-0.0823944
lmo0238	cysE; serine O-acetyltransferase; K00640 serine O-acetyltransferase [EC:2.3.1.30]	cysE	METABOLISM -> Amino acid transport and metabolism	E	-1.02541	0.141669	0.771667
lmo0239	cysS; cysteinyl-tRNA synthetase (EC:6.1.1.16); K01883 cysteinyl-tRNA synthetase [EC:6.1.1.16]	cysS	INFORMATION STORAGE AND PROCESSING -> Translation, ribosomal structure and biogenesis	J	-1.35713	1.41319	1.95001
lmo0240	hypothetical protein; K11145 ribonuclease III family protein [EC:3.1.26.-]		POORLY CHARACTERIZED -> Function unknown	S	-1.28098	1.61972	0.488475
lmo0241	hypothetical protein; K03218 23S rRNA (guanosine2251-2'-O)-methyltransferase [EC:2.1.1.185]		INFORMATION STORAGE AND PROCESSING -> Translation, ribosomal structure and biogenesis	J	-0.940466	1.01502	0.130383
lmo0242			POORLY CHARACTERIZED -> General function prediction only	R	-1.18064	0.823712	0.590037
lmo0243	sigH; RNA polymerase factor sigma-70 (EC:2.7.7.6); K03091 RNA polymerase sporulation-specific sigma factor	sigH	INFORMATION STORAGE AND PROCESSING -> Transcription	K	-1.85501	0.449461	1.3277
lmo0244	rpmG; 50S ribosomal protein L33 type II; K02913 large subunit ribosomal protein L33	rpmG	INFORMATION STORAGE AND PROCESSING -> Translation, ribosomal structure and biogenesis	J	-1.60505	-0.259184	1.45906
lmo0245	secE; preprotein translocase subunit SecE; K03073 preprotein translocase subunit SecE	secE	CELLULAR PROCESSES AND SIGNALING -> Intracellular trafficking, secretion, and vesicular transport	U	-2.30035	0.135829	2.83192
lmo0246	nusG; transcription antitermination protein NusG; K02601 transcriptional antiterminator NusG	nusG	INFORMATION STORAGE AND PROCESSING -> Transcription	K	-0.444445	-0.0621341	1.31037
lmo0247					0.515195	-0.128941	0.526604
lmo0248	rplK; 50S ribosomal protein L11; K02867 large subunit ribosomal protein L11	rplK	INFORMATION STORAGE AND PROCESSING -> Translation, ribosomal structure and biogenesis	J	-0.848698	-1.87452	0.83084
lmo0249	rplA; 50S ribosomal protein L1; K02863 large subunit ribosomal protein L1	rplA	INFORMATION STORAGE AND PROCESSING -> Translation, ribosomal structure and biogenesis	J	-1.81767	-1.87913	0.267141
lmo0250	rplJ; 50S ribosomal protein L10; K02864 large subunit ribosomal protein L10	rplJ	INFORMATION STORAGE AND PROCESSING -> Translation, ribosomal structure and biogenesis	J	-0.641034	-1.37192	-0.415277
lmo0251	rplL; 50S ribosomal protein L7/L12; K02935 large subunit ribosomal protein L7/L12	rplL	INFORMATION STORAGE AND PROCESSING -> Translation, ribosomal structure and biogenesis	J	-0.62263	-1.6496	-0.219145
lmo0252			INFORMATION STORAGE AND PROCESSING -> Transcription	K	0.118101	-0.142762	0.897752
lmo0253			CELLULAR PROCESSES AND SIGNALING -> Signal transduction mechanisms	T, K	0.799846	-0.142234	0.0663017
lmo0254					-1.71046	-0.058285	4.06331
lmo0255					-0.416076	0.114687	1.92345
lmo0256	hypothetical protein; K00564 16S rRNA (guanine1207-N2)-methyltransferase [EC:2.1.1.172]		INFORMATION STORAGE AND PROCESSING -> Translation, ribosomal structure and biogenesis	J	0.141849	-0.744405	0.00455186
lmo0257			POORLY CHARACTERIZED -> Function unknown	S	-0.473226	-0.190123	-0.353783
lmo0258	rpoB; DNA-directed RNA polymerase subunit beta (EC:2.7.7.6); K03043 DNA-directed RNA polymerase subunit beta [EC:2.7.7.6]	rpoB	INFORMATION STORAGE AND PROCESSING -> Transcription	K	-1.61311	0.309268	0.995097
lmo0259	rpoC; DNA-directed RNA polymerase subunit beta' (EC:2.7.7.6); K03046 DNA-directed RNA polymerase subunit beta' [EC:2.7.7.6]	rpoC	INFORMATION STORAGE AND PROCESSING -> Transcription	K	-1.40133	-1.0743	-0.624495
lmo0260			POORLY CHARACTERIZED -> General function prediction only	R	-0.120514	-0.373094	-0.199109
lmo0261	phospho-beta-glucosidase; K01223 6-phospho-beta-glucosidase [EC:3.2.1.86]		METABOLISM -> Carbohydrate transport and metabolism	G	0.189284	-0.814205	-1.18356
lmo0262		inlG	POORLY CHARACTERIZED -> Function unknown	S	0.473772	-0.533605	0.0743744
lmo0263		inlH	POORLY CHARACTERIZED -> Function unknown	S	-1.2331	-0.912515	-0.869973
lmo0264		inlE	POORLY CHARACTERIZED -> Function unknown	S	0.354369	0.16891	0.756256
lmo0265	succinyl-diaminopimelate desuccinylase; K01439 succinyl-diaminopimelate desuccinylase [EC:3.5.1.18]		METABOLISM -> Amino acid transport and metabolism	E	1.04692	-0.424442	0.0164175
lmo0266			INFORMATION STORAGE AND PROCESSING -> Transcription	K	0.0589881	-0.44179	0.321304
lmo0267	hypothetical protein; K15975 glyoxalase family protein		METABOLISM -> Amino acid transport and metabolism	E	-0.666938	-0.245128	0.112487
lmo0268	phosphoglycerate mutase; K15634 probable phosphoglycerate mutase [EC:5.4.2.12]		METABOLISM -> Carbohydrate transport and metabolism	G	-0.392567	-1.08403	-0.471381
lmo0269	transporter; K02034 peptide/nickel transport system permease protein		METABOLISM -> Amino acid transport and metabolism	E, P	0.272846	-0.773426	0.323342
lmo0270					0.699441	-0.174019	0.342951
lmo0271	phospho-beta-glucosidase; K01223 6-phospho-beta-glucosidase [EC:3.2.1.86]		METABOLISM -> Carbohydrate transport and metabolism	G	-0.974302	-0.5783	0.0907192
lmo0272			POORLY CHARACTERIZED -> General function prediction only	R	-0.444546	0.0115767	1.09352
lmo0273			INFORMATION STORAGE AND PROCESSING -> Transcription	K, R	-1.246	0.466066	1.70403
lmo0274					-0.303406	-2.14363	-2.0538
lmo0275			POORLY CHARACTERIZED -> General function prediction only	R	-0.167759	-0.696221	0.137527
lmo0276			POORLY CHARACTERIZED -> General function prediction only	R	-1.17266	-0.184047	1.2872
lmo0277			POORLY CHARACTERIZED -> General function prediction only	R	1.65869	-0.503823	-1.71367
lmo0278	sugar ABC transporter ATP-binding protein; K10112 multiple sugar transport system ATP-binding protein		METABOLISM -> Carbohydrate transport and metabolism	G	-1.60955	-0.738366	-1.83652
lmo0279	anaerobic ribonucleoside triphosphate reductase (EC:1.17.4.2); K00527 ribonucleoside-triphosphate reductase [EC:1.17.4.2]		METABOLISM -> Nucleotide transport and metabolism	F	-1.13071	-0.0592516	-1.70773
lmo0280	anaerobic ribonucleotide reductase activator protein; K04068 anaerobic ribonucleoside-triphosphate reductase activating protein [EC:1.97.1.4]		CELLULAR PROCESSES AND SIGNALING -> Posttranslational modification, protein turnover, chaperones	O	-0.597905	0.0800057	-3.37635
lmo0281			CELLULAR PROCESSES AND SIGNALING -> Signal transduction mechanisms	T	0.625406	-0.421483	0.134369
lmo0282	hypothetical protein; K08590 carbon-nitrogen hydrolase family protein		POORLY CHARACTERIZED -> General function prediction only	R	-1.72989	1.37667	-0.581684
lmo0283	ABC transporter permease; K02072 D-methionine transport system permease protein		METABOLISM -> Inorganic ion transport and metabolism	P	-0.784859	-0.222017	0.411726
lmo0284	ABC transporter ATP-binding protein; K02071 D-methionine transport system ATP-binding protein		METABOLISM -> Inorganic ion transport and metabolism	P	-1.27779	-0.364981	0.984293
lmo0285	lipoprotein; K02073 D-methionine transport system substrate-binding protein		METABOLISM -> Inorganic ion transport and metabolism	P	-1.3359	-0.152958	1.28864
lmo0286	aminotransferase; K08969 aminotransferase [EC:2.6.1.-]		METABOLISM -> Amino acid transport and metabolism	E	-1.59034	0.730587	1.96259
lmo0287	two-component response regulator; K07668 two-component system, OmpR family, response regulator VicR		CELLULAR PROCESSES AND SIGNALING -> Signal transduction mechanisms	T, K	-2.78574	0.508435	1.43313
lmo0288	two-component sensor histidine kinase; K07652 two-component system, OmpR family, sensor histidine kinase VicK [EC:2.7.13.3]		CELLULAR PROCESSES AND SIGNALING -> Signal transduction mechanisms	T	-1.19812	0.609843	0.935321
lmo0289			POORLY CHARACTERIZED -> Function unknown	S	-1.50763	0.483762	-0.457182
lmo0290			POORLY CHARACTERIZED -> Function unknown	S	-1.84994	0.231664	-1.31342
lmo0291			POORLY CHARACTERIZED -> General function prediction only	R	-2.00564	0.278948	1.68856
lmo0292	heat-shock protein htrA serine protease; K04771 serine protease Do [EC:3.4.21.107]		CELLULAR PROCESSES AND SIGNALING -> Posttranslational modification, protein turnover, chaperones	O	-2.26392	1.8479	1.01146
lmo0293	rRNA large subunit methyltransferase; K00783 23S rRNA (pseudouridine1915-N3)-methyltransferase [EC:2.1.1.177]		POORLY CHARACTERIZED -> Function unknown	S	0.41765	-0.109764	0.0957978
lmo0294			INFORMATION STORAGE AND PROCESSING -> Transcription	K	-0.157523	0.431008	0.916816
lmo0295	FMN-containing NADPH-linked nitro/flavin reductase; K00540 [EC:1.-.-.-]		METABOLISM -> Energy production and conversion	C	0.726255	0.29366	0.473475
lmo0296			METABOLISM -> Amino acid transport and metabolism	E, G, P, R	0.564668	-0.474759	-0.869995
lmo0297	transcriptional antiterminator BglG; K03491 lichenan operon transcriptional antiterminator		CELLULAR PROCESSES AND SIGNALING -> Signal transduction mechanisms	T, K, G	-0.0157004	-0.462084	-0.418633
lmo0298	PTS beta-glucoside transporter subunit IIC; K02761 PTS system, cellobiose-specific IIC component		METABOLISM -> Carbohydrate transport and metabolism	G	0.089981	-2.54612	-2.64336
lmo0299	PTS beta-glucoside transporter subunit IIB; K02760 PTS system, cellobiose-specific IIB component [EC:2.7.1.69]		METABOLISM -> Carbohydrate transport and metabolism	G	0.263925	-1.77587	-2.40184
lmo0300			METABOLISM -> Carbohydrate transport and metabolism	G	0.0153354	-1.0718	-1.6646
lmo0301	PTS beta-glucoside transporter subunit IIA; K02759 PTS system, cellobiose-specific IIA component [EC:2.7.1.69]		METABOLISM -> Carbohydrate transport and metabolism	G	0.105742	-0.62069	-0.916994
lmo0302					-1.62282	-0.0472188	0.398453
lmo0303					-0.71769	-0.0918266	-0.202508
lmo0304					-0.509819	0.0589349	0.801447
lmo0305			METABOLISM -> Amino acid transport and metabolism	E	-1.08355	-0.366484	-0.860088
lmo0306					0.27205	0.208423	0.509078
lmo0307					0.528887	0.216827	0.457849
lmo0308			INFORMATION STORAGE AND PROCESSING -> Replication, recombination and repair	L	0.645997	0.111591	0.349259
lmo0309			POORLY CHARACTERIZED -> Function unknown	S	0.251697	0.0401928	0.312406
lmo0310			Cell cycle control, cell division, chromosome partitioning	D, L	0.72441	-0.374716	-0.311726
lmo0311					-0.0391924	0.23084	0.332135
lmo0312					-0.0125084	0.162093	0.587814
lmo0313	hypothetical protein; K03424 TatD DNase family protein [EC:3.1.21.-]		INFORMATION STORAGE AND PROCESSING -> Replication, recombination and repair	L	1.45901	0.644989	0.115921
lmo0314			POORLY CHARACTERIZED -> Function unknown	S	-0.820405	-0.852615	-1.56243
lmo0315	thiamin biosynthesis protein; K03707 thiaminase (transcriptional activator TenA) [EC:3.5.99.2]		INFORMATION STORAGE AND PROCESSING -> Transcription	K	0.391791	-0.119771	0.413289
lmo0316	hydroxyethylthiazole kinase (EC:2.7.1.50); K00878 hydroxyethylthiazole kinase [EC:2.7.1.50]		METABOLISM -> Coenzyme transport and metabolism	H	0.798426	-0.688893	-0.491318
lmo0317	phosphomethylpyrimidine kinase; K00941 hydroxymethylpyrimidine/phosphomethylpyrimidine kinase [EC:2.7.1.49 2.7.4.7]		METABOLISM -> Coenzyme transport and metabolism	H	0.858368	-0.142484	-0.0349224
lmo0318	thiE; thiamine-phosphate pyrophosphorylase; K00788 thiamine-phosphate pyrophosphorylase [EC:2.5.1.3]	thiE	METABOLISM -> Coenzyme transport and metabolism	H	-0.181815	0.127483	0.918682
lmo0319	phospho-beta-glucosidase; K01223 6-phospho-beta-glucosidase [EC:3.2.1.86]		METABOLISM -> Carbohydrate transport and metabolism	G	-0.771451	-1.60752	-2.69606
lmo0320			Cell wall/membrane/envelope biogenesis	M	0.511671	0.262368	0.399437
lmo0321					-0.756142	-0.0290038	2.87907
lmo0322					1.20421	0.559973	0.170384
lmo0323			POORLY CHARACTERIZED -> General function prediction only	R	-0.176622	-0.0432674	0.389572
lmo0324					0.575456	0.402901	0.55219
lmo0325			INFORMATION STORAGE AND PROCESSING -> Transcription	K	-0.881258	1.06346	1.87025
lmo0326			INFORMATION STORAGE AND PROCESSING -> Transcription	K	0.25518	0.365086	0.624589
lmo0327			POORLY CHARACTERIZED -> Function unknown	S	0.521955	0.61628	0.366019
lmo0328					0.651252	0.806235	0.154777
lmo0329			INFORMATION STORAGE AND PROCESSING -> Replication, recombination and repair	L	0.157399	-0.223258	0.354452
lmo0330			INFORMATION STORAGE AND PROCESSING -> Replication, recombination and repair	L	-0.0610932	0.815101	0.791253
lmo0331			POORLY CHARACTERIZED -> Function unknown	S	-0.0960658	0.426826	0.613776
lmo0332					-0.347317	-0.0910634	-1.42726
lmo0333			POORLY CHARACTERIZED -> Function unknown	S	0.485859	0.00789746	0.60226
lmo0334					0.850223	-0.294285	-0.229913
lmo0335					0.0366123	-0.41041	0.457656
lmo0336			Cell cycle control, cell division, chromosome partitioning	D	0.049214	-0.113307	0.905542
lmo0337					0.35398	-0.0875104	0.262832
lmo0338					-2.0412	-0.491971	0.754977
lmo0339	hypothetical protein; K01507 inorganic pyrophosphatase [EC:3.6.1.1]		METABOLISM -> Energy production and conversion	C	-0.69777	-0.576772	0.843501
lmo0340					0.137396	-0.551759	-0.194596
lmo0341					1.80262	-0.475342	-1.60147
lmo0342	transketolase; K00615 transketolase [EC:2.2.1.1]		METABOLISM -> Carbohydrate transport and metabolism	G	0.63301	-0.498928	-0.314947
lmo0343	translaldolase (EC:2.2.1.2); K00616 transaldolase [EC:2.2.1.2]		METABOLISM -> Carbohydrate transport and metabolism	G	1.03001	-0.838525	-0.907614
lmo0344			METABOLISM -> Lipid transport and metabolism	I, Q, R	0.1346	-0.787502	-0.4236
lmo0345	sugar-phosphate isomerase; K01808 ribose 5-phosphate isomerase B [EC:5.3.1.6]		METABOLISM -> Carbohydrate transport and metabolism	G	0.226293	-1.43862	-0.851641
lmo0346	triosephosphate isomerase; K01803 triosephosphate isomerase (TIM) [EC:5.3.1.1]		METABOLISM -> Carbohydrate transport and metabolism	G	1.03217	-1.55054	-1.61275
lmo0347	dihydroxyacetone kinase; K05879 dihydroxyacetone kinase, C-terminal domain [EC:2.7.1.-]		METABOLISM -> Carbohydrate transport and metabolism	G	0.311421	-1.0071	-0.642196
lmo0348	dihydroxyacetone kinase; K05878 dihydroxyacetone kinase, N-terminal domain [EC:2.7.1.-]		METABOLISM -> Carbohydrate transport and metabolism	G	0.768167	-1.98001	-1.74016
lmo0349			POORLY CHARACTERIZED -> Function unknown	S	0.799835	-1.0089	-0.984554
lmo0350					-0.759187	-2.22804	-2.24086
lmo0351			POORLY CHARACTERIZED -> Function unknown	S	0.772792	-0.518294	-0.146875
lmo0352			INFORMATION STORAGE AND PROCESSING -> Transcription	K, G	0.159319	-1.08185	-0.892852
lmo0353			INFORMATION STORAGE AND PROCESSING -> Transcription	K, R	0.0317838	-0.947242	-0.245438
lmo0354			METABOLISM -> Lipid transport and metabolism	I	-0.658491	-0.72563	-0.764143
lmo0355	fumarate reductase subunit A (EC:1.3.1.6); K00244 fumarate reductase flavoprotein subunit [EC:1.3.5.4]		METABOLISM -> Energy production and conversion	C	0.111858	-2.94888	-5.18411
lmo0356			POORLY CHARACTERIZED -> General function prediction only	R	-0.884317	-0.265926	-0.250802
lmo0357	PTS sugar transporter subunit IIA; K02768 PTS system, fructose-specific IIA component [EC:2.7.1.69]		CELLULAR PROCESSES AND SIGNALING -> Signal transduction mechanisms	T, G	0.55827	-0.515195	0.0747304
lmo0358	PTS fructose transporter subunit IIBC; K02769 PTS system, fructose-specific IIB component [EC:2.7.1.69] K02770 PTS system, fructose-specific IIC component		METABOLISM -> Carbohydrate transport and metabolism	G	0.739738	0.271952	-0.960938
lmo0359	D-fructose-1,6-biphosphate aldolase; K01624 fructose-bisphosphate aldolase, class II [EC:4.1.2.13]		METABOLISM -> Carbohydrate transport and metabolism	G	-0.27538	-1.22289	-0.288821
lmo0360			INFORMATION STORAGE AND PROCESSING -> Transcription	K, G	0.175417	1.18822	-0.374434
lmo0361	membrane protein; K03118 sec-independent protein translocase protein TatC		CELLULAR PROCESSES AND SIGNALING -> Intracellular trafficking, secretion, and vesicular transport	U	-1.32335	-0.295016	4.20845
lmo0362	hypothetical protein; K03116 sec-independent protein translocase protein TatA		CELLULAR PROCESSES AND SIGNALING -> Intracellular trafficking, secretion, and vesicular transport	U	-1.27338	-0.579243	3.16674
lmo0363	peptidase E; K05995 dipeptidase E [EC:3.4.13.21]		METABOLISM -> Amino acid transport and metabolism	E	0.605868	-0.300074	-0.0394887
lmo0364			INFORMATION STORAGE AND PROCESSING -> Transcription	K	0.929684	-0.372675	-0.307129
lmo0365	hypothetical protein; K07243 high-affinity iron transporter		METABOLISM -> Inorganic ion transport and metabolism	P	-2.26932	-0.499834	3.6802
lmo0366	hypothetical protein; K07224 iron uptake system component EfeO		METABOLISM -> Inorganic ion transport and metabolism	P	-2.05528	0.877324	4.12575
lmo0367	hypothetical protein; K16301 deferrochelatase/peroxidase EfeB [EC:1.11.1.-]		METABOLISM -> Inorganic ion transport and metabolism	P	-1.59464	-0.201895	2.69006
lmo0368			INFORMATION STORAGE AND PROCESSING -> Replication, recombination and repair	L, R	-0.475987	-0.242454	0.0418803
lmo0369			POORLY CHARACTERIZED -> Function unknown	S	-1.65951	0.274519	0.365029
lmo0370	hypothetical protein; K06193 phosphonoacetate hydrolase [EC:3.11.1.2]		METABOLISM -> Inorganic ion transport and metabolism	P	-1.16528	0.0987713	-0.0482663
lmo0371			INFORMATION STORAGE AND PROCESSING -> Transcription	K	0.515787	-0.465924	0.104935
lmo0372	beta-glucosidase; K05350 beta-glucosidase [EC:3.2.1.21]		METABOLISM -> Carbohydrate transport and metabolism	G	-0.535612	-2.00848	-0.865867
lmo0373	PTS beta-glucoside transporter subunit IIC; K02761 PTS system, cellobiose-specific IIC component		METABOLISM -> Carbohydrate transport and metabolism	G	0.242694	-1.86693	-1.39206
lmo0374	PTS beta-glucoside transporter subunit IIB; K02760 PTS system, cellobiose-specific IIB component [EC:2.7.1.69]		METABOLISM -> Carbohydrate transport and metabolism	G	1.42248	-0.165888	-0.207552
lmo0375					0.520992	-0.43675	-1.57964
lmo0376			INFORMATION STORAGE AND PROCESSING -> Transcription	K	0.335029	-0.241638	-0.125488
lmo0377					0.0431372	-0.71902	-2.23755
lmo0378					0.679637	-0.345775	0.383812
lmo0379					1.37887	0.0821253	0.288597
lmo0380					0.572009	0.158913	0.673869
lmo0381					-0.142309	0.138203	0.268164
lmo0382	transcriptional regulator; K06608 DeoR family transcriptional regulator, myo-inositol catabolism operon repressor		INFORMATION STORAGE AND PROCESSING -> Transcription	K, G	0.321299	0.427598	0.645963
lmo0383	methylmalonate-semialdehyde dehydrogenase; K00140 malonate-semialdehyde dehydrogenase (acetylating) / methylmalonate-semialdehyde dehydrogenase [EC:1.2.1.18 1.2.1.27]		METABOLISM -> Energy production and conversion	C	-0.346753	-0.786972	0.197149
lmo0384	IolB protein; K03337 5-deoxy-glucuronate isomerase [EC:5.3.1.30]		METABOLISM -> Carbohydrate transport and metabolism	G	0.279679	-0.61574	-0.131883
lmo0385	IolC protein; K03338 5-dehydro-2-deoxygluconokinase [EC:2.7.1.92]		METABOLISM -> Carbohydrate transport and metabolism	G	0.450948	0.301506	0.0727039
lmo0386	IolD protein; K03336 3D-(3,5/4)-trihydroxycyclohexane-1,2-dione acylhydrolase (decyclizing) [EC:3.7.1.22]		METABOLISM -> Amino acid transport and metabolism	E	0.107185	-2.08774	-1.65258
lmo0387	hypothetical protein; K05937 hypothetical protein		POORLY CHARACTERIZED -> Function unknown	S	-0.456563	-0.553233	-0.288891
lmo0388			METABOLISM -> Amino acid transport and metabolism	E, G,P, R	-1.63995	0.267226	2.43487
lmo0389		ltrA	POORLY CHARACTERIZED -> Function unknown	S	0.217367	-0.15326	-0.172847
lmo0390	uracil-DNA glycosylase; K03648 uracil-DNA glycosylase [EC:3.2.2.27]		INFORMATION STORAGE AND PROCESSING -> Replication, recombination and repair	L	-0.909942	0.0492822	1.49345
lmo0391					-1.77794	-0.647589	-1.01834
lmo0392			POORLY CHARACTERIZED -> Function unknown	S	-2.06921	-1.08087	-1.60417
lmo0393					-2.15576	-1.33364	-1.74039
lmo0394			Cell wall/membrane/envelope biogenesis	M, T	-0.739635	0.547906	1.47156
lmo0395			INFORMATION STORAGE AND PROCESSING -> Transcription	K, R	0.298583	0.37205	0.48345
lmo0396	proC; pyrroline-5-carboxylate reductase (EC:1.5.1.2); K00286 pyrroline-5-carboxylate reductase [EC:1.5.1.2]	proC	METABOLISM -> Amino acid transport and metabolism	E	-0.877519	-0.0661029	0.36908
lmo0397			POORLY CHARACTERIZED -> Function unknown	S	-1.18327	0.126533	0.875001
lmo0398	PTS sugar transporter subunit IIA; K02768 PTS system, fructose-specific IIA component [EC:2.7.1.69]		CELLULAR PROCESSES AND SIGNALING -> Signal transduction mechanisms	T, G	-0.668119	0.244142	-1.61427
lmo0399	PTS fructose transporter subunit IIB; K02769 PTS system, fructose-specific IIB component [EC:2.7.1.69]		METABOLISM -> Carbohydrate transport and metabolism	G	-0.80688	-0.0420922	-2.32196
lmo0400	PTS fructose transporter subunit IIC; K02770 PTS system, fructose-specific IIC component		METABOLISM -> Carbohydrate transport and metabolism	G	-0.363129	-1.02843	-3.57009
lmo0401	alpha-mannosidase; K15524 mannosylglycerate hydrolase [EC:3.2.1.170]		METABOLISM -> Carbohydrate transport and metabolism	G	-1.02353	-1.62712	-3.30105
lmo0402	transcriptional antiterminator BglG; K02538 activator of the mannose operon, transcriptional antiterminator		INFORMATION STORAGE AND PROCESSING -> Transcription	K, G	-0.659156	-1.50927	-1.43747
lmo0403			METABOLISM -> Amino acid transport and metabolism	E, G, P, R	-1.92362	-0.181821	1.78221
lmo0404					-0.630304	-0.29927	0.219193
lmo0405	phosphate transporter; K03306 inorganic phosphate transporter, PiT family		METABOLISM -> Inorganic ion transport and metabolism	P	-0.715255	-1.15054	0.444194
lmo0406	hypothetical protein; K01759 lactoylglutathione lyase [EC:4.4.1.5]		METABOLISM -> Amino acid transport and metabolism	E	-1.11571	-0.947254	1.05165
lmo0407					-1.57289	-1.15835	-0.0694777
lmo0408			POORLY CHARACTERIZED -> Function unknown	S	-1.32746	-1.20307	-0.200755
lmo0409			POORLY CHARACTERIZED -> Function unknown	S	0.765597	0.314357	0.662459
lmo0410			METABOLISM -> Carbohydrate transport and metabolism	G	-0.328826	0.13828	-1.07019
lmo0411	phosphoenolpyruvate synthase; K01007 pyruvate, water dikinase [EC:2.7.9.2]		METABOLISM -> Carbohydrate transport and metabolism	G	0.201622	0.10296	-0.525863
lmo0412			INFORMATION STORAGE AND PROCESSING -> Translation, ribosomal structure and biogenesis	J	-0.0704175	-0.531992	0.153827
lmo0413			METABOLISM -> Carbohydrate transport and metabolism	G	-0.619215	-0.567439	0.523092
lmo0414	hypothetical protein; K07238 zinc transporter, ZIP family		METABOLISM -> Inorganic ion transport and metabolism	P	-0.0962121	-0.736608	0.30557
lmo0415			METABOLISM -> Carbohydrate transport and metabolism	G	-1.91597	-0.845861	-2.41342
lmo0416	transcriptional regulator; K07729 putative transcriptional regulator		INFORMATION STORAGE AND PROCESSING -> Transcription	K	0.230118	0.313311	0.66246
lmo0417					0.904941	-0.507761	-0.321103
lmo0418					0.580639	-0.178432	0.255539
lmo0419			POORLY CHARACTERIZED -> Function unknown	S	-0.523113	0.187764	1.46227
lmo0420			POORLY CHARACTERIZED -> General function prediction only	R	0.758652	-0.0351308	0.152092
lmo0421			Cell cycle control, cell division, chromosome partitioning	D	0.19218	-0.204198	0.238506
lmo0422		lstR	INFORMATION STORAGE AND PROCESSING -> Transcription	K	0.217277	0.10656	0.45422
lmo0423	RNA polymerase factor sigma C; K03088 RNA polymerase sigma-70 factor, ECF subfamily		INFORMATION STORAGE AND PROCESSING -> Transcription	K	0.704096	-0.0894543	0.0885828
lmo0424	glucose uptake protein; K05340 glucose uptake protein		METABOLISM -> Carbohydrate transport and metabolism	G	0.198653	0.161561	0.537128
lmo0425	transcriptional antiterminator BglG; K02538 activator of the mannose operon, transcriptional antiterminator		CELLULAR PROCESSES AND SIGNALING -> Signal transduction mechanisms	T, K, G	0.56844	-0.14029	-0.657071
lmo0426	PTS fructose transporter subunit IIA; K02768 PTS system, fructose-specific IIA component [EC:2.7.1.69]		CELLULAR PROCESSES AND SIGNALING -> Signal transduction mechanisms	T, G	1.06133	-0.0927301	-0.972454
lmo0427	PTS fructose transporter subunit IIB; K02769 PTS system, fructose-specific IIB component [EC:2.7.1.69]		METABOLISM -> Carbohydrate transport and metabolism	G	0.715983	-0.259286	-0.904376
lmo0428	PTS fructose transporter subunit IIC; K02770 PTS system, fructose-specific IIC component		METABOLISM -> Carbohydrate transport and metabolism	G	0.556238	-0.721384	-2.23461
lmo0429			METABOLISM -> Carbohydrate transport and metabolism	G	1.0889	-0.613352	-1.68394
lmo0430			INFORMATION STORAGE AND PROCESSING -> Transcription	K	-0.0737049	-0.218375	0.352532
lmo0431	acetyltransferase; K00680 [EC:2.3.1.-]		POORLY CHARACTERIZED -> General function prediction only	R	0.437927	-0.226158	0.250567
lmo0432	oxidoreductase; K00540 [EC:1.-.-.-]		POORLY CHARACTERIZED -> General function prediction only	R	0.858861	-0.438254	-0.800985
lmo0433	inlA; internalin A; K13730 internalin A	inlA	POORLY CHARACTERIZED -> Function unknown	S	-2.18296	-2.24307	-4.10095
lmo0434	inlB; internalin B; K13731 internalin B	inlB	POORLY CHARACTERIZED -> Function unknown	S	-0.515476	-0.810343	-2.36125
lmo0435					0.976864	-0.372408	-0.418641
lmo0436			INFORMATION STORAGE AND PROCESSING -> Transcription	K	-0.0296766	0.706249	1.00393
lmo0437	hypothetical protein; K19267 NAD(P)H dehydrogenase (quinone) [EC:1.6.5.2]		Cell wall/membrane/envelope biogenesis	M, G	0.544441	-0.000717505	0.424389
lmo0438					1.25746	0.265382	0.179658
lmo0439			POORLY CHARACTERIZED -> General function prediction only	R	0.606189	-0.340644	-0.333107
lmo0440					0.334705	-0.0866455	0.600503
lmo0441	D-alanyl-D-alanine carboxypeptidase; K18149 penicillin-binding protein		Cell wall/membrane/envelope biogenesis	M	0.14667	0.426827	-0.870223
lmo0442					0.833592	0.308808	0.516715
lmo0443			INFORMATION STORAGE AND PROCESSING -> Transcription	K	-1.36885	-0.597558	-1.87042
lmo0444	hypothetical protein; K01421 putative membrane protein		POORLY CHARACTERIZED -> Function unknown	S	1.09343	0.0246936	0.131202
lmo0445			INFORMATION STORAGE AND PROCESSING -> Transcription	K	0.607174	0.261646	0.63979
lmo0446	penicillin acylase; K01442 choloylglycine hydrolase [EC:3.5.1.24]		Cell wall/membrane/envelope biogenesis	M	1.06016	0.0378484	0.481461
lmo0447	glutamate decarboxylase; K01580 glutamate decarboxylase [EC:4.1.1.15]		METABOLISM -> Amino acid transport and metabolism	E	1.1201	0.00617082	0.132314
lmo0448			METABOLISM -> Amino acid transport and metabolism	E	0.691702	0.120893	0.453304
lmo0449					-0.207522	-0.464275	0.65711
lmo0450			POORLY CHARACTERIZED -> Function unknown	S	-0.113536	0.377394	-0.168655
lmo0451					-0.353862	0.322159	0.12944
lmo0452			METABOLISM -> Amino acid transport and metabolism	E	-0.7834	0.475737	0.418415
lmo0453			POORLY CHARACTERIZED -> General function prediction only	R	-0.66482	-0.34348	0.744329
lmo0454	hypothetical protein; K03924 MoxR-like ATPase [EC:3.6.3.-]		POORLY CHARACTERIZED -> General function prediction only	R	-0.730248	0.70226	1.42882
lmo0455			CELLULAR PROCESSES AND SIGNALING -> Signal transduction mechanisms	T, Q	0.146592	-0.220922	0.54694
lmo0456	permease; K10974 cytosine permease		METABOLISM -> Nucleotide transport and metabolism	F	1.22662	-0.440016	-0.272496
lmo0457	hypothetical protein; K09703 hypothetical protein		POORLY CHARACTERIZED -> Function unknown	S	0.208012	0.335445	0.802858
lmo0458			METABOLISM -> Amino acid transport and metabolism	E, Q	0.50424	0.00969368	0.114351
lmo0459					0.0500022	-0.379849	-0.25652
lmo0460			POORLY CHARACTERIZED -> Function unknown	S	-0.424803	-0.180816	1.32393
lmo0461					0.254272	0.210524	0.941265
lmo0462					0.473317	-0.788508	-0.814181
lmo0463					0.232919	-0.87618	-0.397348
lmo0464			INFORMATION STORAGE AND PROCESSING -> Replication, recombination and repair	L	0.0535057	-0.126957	-0.102206
lmo0465					0.878012	-0.194501	-0.0225395
lmo0466					0.37684	-0.281578	0.391694
lmo0467					0.753874	0.437459	0.856385
lmo0468					0.878415	-0.133768	-0.0302951
lmo0469					0.585779	-0.0631888	0.708402
lmo0470			INFORMATION STORAGE AND PROCESSING -> Replication, recombination and repair	L	0.393536	0.196815	0.754492
lmo0471					0.741447	0.0398521	0.00275994
lmo0472					0.319039	-0.593176	0.108609
lmo0473					0.315743	0.108761	0.203883
lmo0474					-0.327239	0.358206	1.1054
lmo0475					-0.240973	-0.715068	0.0405161
lmo0476			POORLY CHARACTERIZED -> General function prediction only	R	0.0436585	0.028475	0.174588
lmo0477					0.412924	0.410321	0.257666
lmo0478					-0.643143	-0.0469162	-0.57738
lmo0479					-1.03145	0.378856	0.273151
lmo0480			INFORMATION STORAGE AND PROCESSING -> Transcription	K	-0.307315	-0.131888	-0.0237198
lmo0481	hypothetical protein; K10254 oleate hydratase [EC:4.2.1.53]		POORLY CHARACTERIZED -> Function unknown	S	-0.732177	-0.445057	-0.800576
lmo0482	ribosomal RNA large subunit methyltransferase N; K06941 23S rRNA (adenine2503-C2)-methyltransferase [EC:2.1.1.192]		POORLY CHARACTERIZED -> General function prediction only	R	-1.7342	0.938997	2.63805
lmo0483			POORLY CHARACTERIZED -> Function unknown	S	-0.807697	0.607969	0.241972
lmo0484	heme-degrading monooxygenase IsdG (EC:1.14.99.3); K07145 heme oxygenase (staphylobilin-producing) [EC:1.14.99.48]		POORLY CHARACTERIZED -> General function prediction only	R	-1.20536	0.425861	2.28143
lmo0485			METABOLISM -> Energy production and conversion	C	-1.37386	0.698752	3.30597
lmo0486	rpmF; 50S ribosomal protein L32; K02911 large subunit ribosomal protein L32	rpmF	INFORMATION STORAGE AND PROCESSING -> Translation, ribosomal structure and biogenesis	J	-0.396443	0.707782	2.94609
lmo0487			METABOLISM -> Nucleotide transport and metabolism	F	-0.228661	-0.385771	-0.2197
lmo0488			INFORMATION STORAGE AND PROCESSING -> Transcription	K	-0.104513	-0.41571	-1.56727
lmo0489			METABOLISM -> Energy production and conversion	C, R	0.668287	0.379339	0.358638
lmo0490	aroE; shikimate 5-dehydrogenase (EC:1.1.1.25); K00014 shikimate dehydrogenase [EC:1.1.1.25]	aroE	METABOLISM -> Amino acid transport and metabolism	E	0.158633	-0.0539032	-1.14928
lmo0491	aroD; 3-dehydroquinate dehydratase (EC:4.2.1.10); K03785 3-dehydroquinate dehydratase I [EC:4.2.1.10]	aroD	METABOLISM -> Amino acid transport and metabolism	E	0.160858	-0.0995861	-0.379015
lmo0492			INFORMATION STORAGE AND PROCESSING -> Transcription	K	-1.32229	-0.094263	0.919532
lmo0493			POORLY CHARACTERIZED -> General function prediction only	R	0.312474	-0.295812	-0.478764
lmo0494			METABOLISM -> Amino acid transport and metabolism	E	-1.42297	0.106294	0.286891
lmo0495			METABOLISM -> Amino acid transport and metabolism	E, G, R	0.590915	-0.296536	-1.38482
lmo0496			POORLY CHARACTERIZED -> Function unknown	S	0.43003	-0.281607	-0.1835
lmo0497			Cell wall/membrane/envelope biogenesis	M	-0.328833	0.714807	0.93779
lmo0498	5-phosphate isomerase; K01808 ribose 5-phosphate isomerase B [EC:5.3.1.6]		METABOLISM -> Carbohydrate transport and metabolism	G	1.01668	-0.13922	-0.0141689
lmo0499	ribulose-5-phosphate 3 epimerase; K01783 ribulose-phosphate 3-epimerase [EC:5.1.3.1]		METABOLISM -> Carbohydrate transport and metabolism	G	0.120185	0.116466	0.64792
lmo0500			METABOLISM -> Carbohydrate transport and metabolism	G	0.390306	0.00510408	0.506721
lmo0501			CELLULAR PROCESSES AND SIGNALING -> Signal transduction mechanisms	T, K. G	0.90103	-0.712153	-1.06515
lmo0502			Cell wall/membrane/envelope biogenesis	M	0.501743	-0.726112	-0.585957
lmo0503	PTS fructose transporter subunit IIA; K02773 PTS system, galactitol-specific IIA component [EC:2.7.1.69]		CELLULAR PROCESSES AND SIGNALING -> Signal transduction mechanisms	T, G	0.695148	0.494256	-0.374246
lmo0504					1.17998	-0.413787	-0.53277
lmo0505	ribulose-5-phosphate 3-epimerase; K01783 ribulose-phosphate 3-epimerase [EC:5.1.3.1]		METABOLISM -> Carbohydrate transport and metabolism	G	0.551912	-0.396705	-0.0799179
lmo0506	sorbitol dehydrogenase; K00008 L-iditol 2-dehydrogenase [EC:1.1.1.14]		METABOLISM -> Amino acid transport and metabolism	E, R	0.267138	-0.448911	0.0752063
lmo0507	PTS galactitol transporter subunit IIB; K02774 PTS system, galactitol-specific IIB component [EC:2.7.1.69]		METABOLISM -> Carbohydrate transport and metabolism	G	1.05267	-0.238546	-0.143863
lmo0508	PTS galactitol transporter subunit IIC; K02775 PTS system, galactitol-specific IIC component		METABOLISM -> Carbohydrate transport and metabolism	G	0.670684	-0.515554	-0.308698
lmo0509	prs; phosphoribosyl pyrophosphate synthetase; K00948 ribose-phosphate pyrophosphokinase [EC:2.7.6.1]	prs	METABOLISM -> Amino acid transport and metabolism	E, F	-0.673578	0.140395	1.44109
lmo0510					0.393025	-0.606782	-0.751878
lmo0511			METABOLISM -> Nucleotide transport and metabolism	F	-0.458655	-0.00971929	1.38728
lmo0512					-0.689013	0.339584	0.494001
lmo0513			INFORMATION STORAGE AND PROCESSING -> Transcription	K	-0.317675	0.614192	0.44545
lmo0514			POORLY CHARACTERIZED -> Function unknown	S	-0.0569462	0.655129	0.99142
lmo0515			CELLULAR PROCESSES AND SIGNALING -> Signal transduction mechanisms	T	-1.42877	-1.82359	-1.92393
lmo0516	encapsulation protein CapA; K07282 poly-gamma-glutamate synthesis protein (capsule biosynthesis protein)		Cell wall/membrane/envelope biogenesis	M	0.6426	0.306063	-0.16057
lmo0517	phosphoglycerate mutase; K15634 probable phosphoglycerate mutase [EC:5.4.2.12]		METABOLISM -> Carbohydrate transport and metabolism	G	0.582403	-1.27836	-1.35187
lmo0518	hypothetical protein; K08987 putative membrane protein		POORLY CHARACTERIZED -> Function unknown	S	-0.411048	0.169474	0.806367
lmo0519	multidrug resistance protein; K18926 MFS transporter, DHA2 family, lincomycin resistance protein		METABOLISM -> Amino acid transport and metabolism	E, G,P, R	-0.626673	-0.514513	1.91809
lmo0520			INFORMATION STORAGE AND PROCESSING -> Transcription	K, G	-0.867398	-0.902851	-0.198063
lmo0521	6-phospho-beta-glucosidase; K01222 6-phospho-beta-glucosidase [EC:3.2.1.86]		METABOLISM -> Carbohydrate transport and metabolism	G	-0.470416	-0.541366	-1.14556
lmo0522			INFORMATION STORAGE AND PROCESSING -> Transcription	K	0.528798	0.129689	0.494073
lmo0523					0.540961	0.163924	0.827395
lmo0524			METABOLISM -> Inorganic ion transport and metabolism	P	-2.15964	-0.181564	3.0601
lmo0525			POORLY CHARACTERIZED -> Function unknown	S	-0.00485807	-0.185435	0.772867
lmo0526			INFORMATION STORAGE AND PROCESSING -> Transcription	K	0.480147	0.116073	0.481242
lmo0527					-0.24901	0.217746	1.7728
lmo0528			POORLY CHARACTERIZED -> Function unknown	S	0.477995	0.130278	0.531659
lmo0529			Cell wall/membrane/envelope biogenesis	M	-0.411674	-0.082642	0.618041
lmo0530					-0.596469	-0.914151	-0.0577167
lmo0531			CELLULAR PROCESSES AND SIGNALING -> Signal transduction mechanisms	T	-0.410488	-1.49027	-1.81522
lmo0532			METABOLISM -> Secondary metabolites biosynthesis, transport and catabolism	Q, R	-0.246652	-0.19143	1.0937
lmo0533	hypothetical protein; K07166 ACT domain-containing protein		CELLULAR PROCESSES AND SIGNALING -> Signal transduction mechanisms	T	1.11986	-0.327207	-0.0399455
lmo0534	hypothetical protein; K09157 hypothetical protein		POORLY CHARACTERIZED -> Function unknown	S	-0.256617	-0.303162	-0.269362
lmo0535			INFORMATION STORAGE AND PROCESSING -> Transcription	K	-0.457692	-0.21666	-0.331743
lmo0536	6-phospho-beta-glucosidase; K01222 6-phospho-beta-glucosidase [EC:3.2.1.86]		METABOLISM -> Carbohydrate transport and metabolism	G	0.163386	-0.84683	-1.23584
lmo0537	allantoate amidohydrolase; K02083 allantoate deiminase [EC:3.5.3.9]		METABOLISM -> Amino acid transport and metabolism	E	-0.175706	-0.221526	0.335633
lmo0538			POORLY CHARACTERIZED -> General function prediction only	R	-0.207558	-0.502055	-0.120802
lmo0539	tagatose 1,6-diphosphate aldolase; K01635 tagatose 1,6-diphosphate aldolase [EC:4.1.2.40]		METABOLISM -> Carbohydrate transport and metabolism	G	-1.32823	-0.144509	-0.0354557
lmo0540			CELLULAR PROCESSES AND SIGNALING -> Defense mechanisms	V	0.378409	0.236038	-0.319419
lmo0541	ABC transporter substrate-binding protein; K02016 iron complex transport system substrate-binding protein		METABOLISM -> Inorganic ion transport and metabolism	P	-2.14021	0.0715569	3.63372
lmo0542	PTS sorbitol transporter subunit IIA; K02781 PTS system, glucitol/sorbitol-specific IIA component [EC:2.7.1.69]		METABOLISM -> Carbohydrate transport and metabolism	G	0.710999	-0.0335563	0.497667
lmo0543	PTS sorbitol transporter subunit IIBC; K02782 PTS system, glucitol/sorbitol-specific IIB component [EC:2.7.1.69] K02783 PTS system, glucitol/sorbitol-specific IIC component		METABOLISM -> Carbohydrate transport and metabolism	G	0.780332	-0.0470965	0.0966053
lmo0544	PTS sorbitol transporter subunit IIC; K02783 PTS system, glucitol/sorbitol-specific IIC component		METABOLISM -> Carbohydrate transport and metabolism	G	0.754096	-0.259348	0.115537
lmo0545					0.455535	-0.207956	0.419314
lmo0546			METABOLISM -> Amino acid transport and metabolism	E	0.502442	-0.341249	-0.184747
lmo0547			INFORMATION STORAGE AND PROCESSING -> Transcription	K	-0.847703	-0.415398	1.26359
lmo0548					-1.73417	-1.46311	0.915486
lmo0549			POORLY CHARACTERIZED -> Function unknown	S	0.872333	0.119164	0.127471
lmo0550					0.514918	-0.230774	0.445219
lmo0551					0.431707	-0.0544735	0.381299
lmo0552					0.736087	-0.172625	0.025846
lmo0553			POORLY CHARACTERIZED -> General function prediction only	R	-1.45291	-0.972743	-2.15356
lmo0554	NADH-dependent butanol dehydrogenase; K08325 NADP-dependent alcohol dehydrogenase [EC:1.1.-.-]		METABOLISM -> Energy production and conversion	C	-2.7848	-0.884789	0.942098
lmo0555	di-tripeptide transporter; K03305 proton-dependent oligopeptide transporter, POT family		METABOLISM -> Amino acid transport and metabolism	E	-2.42987	-0.504226	-0.0291986
lmo0556	phosphoglycerate mutase; K15634 probable phosphoglycerate mutase [EC:5.4.2.12]		METABOLISM -> Carbohydrate transport and metabolism	G	-1.0865	-0.0720027	1.15303
lmo0557	phosphoglycerate mutase; K15634 probable phosphoglycerate mutase [EC:5.4.2.12]		METABOLISM -> Carbohydrate transport and metabolism	G	-0.752191	-0.484522	-0.201022
lmo0558	hypothetical protein; K07404 6-phosphogluconolactonase [EC:3.1.1.31]		METABOLISM -> Carbohydrate transport and metabolism	G	-1.77877	0.0163128	-0.371698
lmo0559			METABOLISM -> Inorganic ion transport and metabolism	P	0.303552	-0.446203	0.464272
lmo0560	glutamate dehydrogenase (EC:1.4.1.4); K00262 glutamate dehydrogenase (NADP) [EC:1.4.1.4]		METABOLISM -> Amino acid transport and metabolism	E	-1.51874	1.44724	1.85658
lmo0561	hisE; phosphoribosyl-ATP pyrophosphatase (EC:3.6.1.31); K01523 phosphoribosyl-ATP pyrophosphohydrolase [EC:3.6.1.31]	hisE	METABOLISM -> Amino acid transport and metabolism	E	0.194013	-0.59688	-0.490401
lmo0562	hisI; phosphoribosyl-AMP cyclohydrolase; K01496 phosphoribosyl-AMP cyclohydrolase [EC:3.5.4.19]	hisI	METABOLISM -> Amino acid transport and metabolism	E	-0.42039	-0.470007	0.0491612
lmo0563	hisF; imidazole glycerol phosphate synthase subunit HisF; K02500 cyclase [EC:4.1.3.-]	hisF	METABOLISM -> Amino acid transport and metabolism	E	-0.133548	-0.508697	-0.362221
lmo0564	hisA; 1-(5-phosphoribosyl)-5-[(5-phosphoribosylamino)methylideneamino] imidazole-4-carboxamide isomerase (EC:5.3.1.16); K01814 phosphoribosylformimino-5-aminoimidazole carboxamide ribotide isomerase [EC:5.3.1.16]	hisA	METABOLISM -> Amino acid transport and metabolism	E	0.0553045	-0.375009	-0.670505
lmo0565	hisH; imidazole glycerol phosphate synthase subunit HisH; K02501 glutamine amidotransferase [EC:2.4.2.-]	hisH	METABOLISM -> Amino acid transport and metabolism	E	-0.630088	-0.215024	0.00718821
lmo0566	hisB; imidazoleglycerol-phosphate dehydratase (EC:4.2.1.19); K01693 imidazoleglycerol-phosphate dehydratase [EC:4.2.1.19]	hisB	METABOLISM -> Amino acid transport and metabolism	E	-0.333654	-0.167073	-0.0977973
lmo0567	hisD; histidinol dehydrogenase (EC:1.1.1.23); K00013 histidinol dehydrogenase [EC:1.1.1.23]	hisD	METABOLISM -> Amino acid transport and metabolism	E	0.00536218	0.19059	-0.0278754
lmo0568	hisG; ATP phosphoribosyltransferase (EC:2.4.2.17); K00765 ATP phosphoribosyltransferase [EC:2.4.2.17]	hisG	METABOLISM -> Amino acid transport and metabolism	E	-0.635194	-0.0594799	0.473962
lmo0569	hisZ; ATP phosphoribosyltransferase; K02502 ATP phosphoribosyltransferase regulatory subunit	hisZ	INFORMATION STORAGE AND PROCESSING -> Translation, ribosomal structure and biogenesis	J, E	-0.591234	0.523357	1.08158
lmo0570	hisJ; histidinol-phosphatase (EC:3.1.3.15); K04486 histidinol-phosphatase (PHP family) [EC:3.1.3.15]	hisJ	METABOLISM -> Amino acid transport and metabolism	E, R	-0.833341	-0.259849	0.486204
lmo0571	methyltransferase; K07443 methylated-DNA-protein-cysteine methyltransferase related protein		INFORMATION STORAGE AND PROCESSING -> Replication, recombination and repair	L	0.114525	0.363815	0.67067
lmo0572					-0.467827	0.0327499	0.0646896
lmo0573	hypothetical protein; K06901 putative MFS transporter, AGZA family, xanthine/uracil permease		POORLY CHARACTERIZED -> General function prediction only	R	-2.09344	0.755275	3.36607
lmo0574	beta-glucosidase; K01223 6-phospho-beta-glucosidase [EC:3.2.1.86]		METABOLISM -> Carbohydrate transport and metabolism	G	-0.415692	-0.43722	-0.430927
lmo0575	GntR family transcriptional regulator; K03492 GntR family transcriptional regulator		INFORMATION STORAGE AND PROCESSING -> Transcription	K	-1.30676	0.0250396	0.564868
lmo0576					0.146254	0.0995226	0.444534
lmo0577			POORLY CHARACTERIZED -> Function unknown	S	-1.18381	-0.404662	-0.482234
lmo0578			POORLY CHARACTERIZED -> Function unknown	S	-0.643898	0.327045	0.607221
lmo0579			POORLY CHARACTERIZED -> Function unknown	S	-1.3088	-0.195921	1.11534
lmo0580	hypothetical protein; K06999 phospholipase/carboxylesterase		POORLY CHARACTERIZED -> General function prediction only	R	-2.08014	-0.677533	0.746681
lmo0581	hypothetical protein; K06969 23S rRNA (cytosine1962-C5)-methyltransferase [EC:2.1.1.191]		POORLY CHARACTERIZED -> General function prediction only	R	-0.803397	0.483593	0.282929
lmo0582		iap	Cell wall/membrane/envelope biogenesis	M	-1.6059	-0.18654	-0.231095
lmo0583	azi, div; preprotein translocase subunit SecA; K03070 preprotein translocase subunit SecA		CELLULAR PROCESSES AND SIGNALING -> Intracellular trafficking, secretion, and vesicular transport	U	-0.902707	0.340572	0.797466
lmo0584			POORLY CHARACTERIZED -> General function prediction only	R	-2.03657	-1.12393	-0.572543
lmo0585					0.0542904	0.109362	0.165452
lmo0586					-0.0063223	0.241559	0.511977
lmo0587			CELLULAR PROCESSES AND SIGNALING -> Intracellular trafficking, secretion, and vesicular transport	U	0.297375	0.282138	0.372032
lmo0588	DNA photolyase; K01669 deoxyribodipyrimidine photo-lyase [EC:4.1.99.3]		INFORMATION STORAGE AND PROCESSING -> Replication, recombination and repair	L	-0.535736	0.56624	1.1386
lmo0589			POORLY CHARACTERIZED -> Function unknown	S	-2.31232	-0.184978	1.92966
lmo0590			POORLY CHARACTERIZED -> General function prediction only	R, S	-1.59381	-0.202204	2.7038
lmo0591			POORLY CHARACTERIZED -> Function unknown	S	-1.83091	0.151077	1.47288
lmo0592			METABOLISM -> Amino acid transport and metabolism	E, P	-2.08889	-0.680373	-0.287934
lmo0593			METABOLISM -> Inorganic ion transport and metabolism	P	-1.53743	-0.27265	1.93237
lmo0594	metX; homoserine O-acetyltransferase (EC:2.3.1.31); K00641 homoserine O-acetyltransferase [EC:2.3.1.31]	metX	METABOLISM -> Amino acid transport and metabolism	E	-0.642504	0.375714	0.855798
lmo0595	O-acetylhomoserine sulfhydrylase; K01740 O-acetylhomoserine (thiol)-lyase [EC:2.5.1.49]		METABOLISM -> Amino acid transport and metabolism	E	-0.927465	-0.0545143	0.718172
lmo0596			POORLY CHARACTERIZED -> Function unknown	S	-1.32856	-1.39833	2.16135
lmo0597			CELLULAR PROCESSES AND SIGNALING -> Signal transduction mechanisms	T	-0.168159	0.249303	1.11442
lmo0598					0.298726	-0.107269	0.961809
lmo0599	hypothetical protein; K10947 PadR family transcriptional regulator, regulatory protein PadR		INFORMATION STORAGE AND PROCESSING -> Transcription	K	-0.0353375	-0.74738	-1.27594
lmo0600			POORLY CHARACTERIZED -> Function unknown	S	0.831047	-1.82304	-2.22385
lmo0601			POORLY CHARACTERIZED -> Function unknown	S	-0.284591	-2.4017	-3.12291
lmo0602			INFORMATION STORAGE AND PROCESSING -> Transcription	K, R	-1.4077	-0.415857	-0.0197952
lmo0603			METABOLISM -> Amino acid transport and metabolism	E, G, P, R	0.458659	-0.300938	-0.0667262
lmo0604			METABOLISM -> Amino acid transport and metabolism	E, G, P, R	-0.11653	-0.187559	-0.465847
lmo0605			CELLULAR PROCESSES AND SIGNALING -> Defense mechanisms	V	-0.351919	0.208935	1.31387
lmo0606			INFORMATION STORAGE AND PROCESSING -> Transcription	K	-0.702128	-0.379483	0.912868
lmo0607	ABC transporter ATP-binding protein; K06147 ATP-binding cassette, subfamily B, bacterial		CELLULAR PROCESSES AND SIGNALING -> Defense mechanisms	V	-1.80278	0.296943	1.86005
lmo0608	ABC transporter ATP-binding protein; K06147 ATP-binding cassette, subfamily B, bacterial		CELLULAR PROCESSES AND SIGNALING -> Defense mechanisms	V	-1.58014	0.126374	-0.697804
lmo0609			METABOLISM -> Inorganic ion transport and metabolism	P	0.775498	0.144912	-0.0473819
lmo0610			POORLY CHARACTERIZED -> Function unknown	S	-1.01098	-0.537783	0.864409
lmo0611	acpD; azoreductase; K01118 FMN-dependent NADH-azoreductase [EC:1.7.-.-]	acpD	METABOLISM -> Lipid transport and metabolism	I	-0.445219	0.415812	0.839621
lmo0612			INFORMATION STORAGE AND PROCESSING -> Transcription	K	0.77715	-0.0934337	-0.09067
lmo0613			METABOLISM -> Energy production and conversion	C, R	-0.0511444	-0.624825	-0.640545
lmo0614			INFORMATION STORAGE AND PROCESSING -> Transcription	K, R	-0.226722	0.324696	0.721925
lmo0615					0.629038	0.0846427	0.321656
lmo0616	glycerophosphoryl diester phosphodiesterase; K01126 glycerophosphoryl diester phosphodiesterase [EC:3.1.4.46]		METABOLISM -> Energy production and conversion	C	-1.68403	-0.321115	1.04005
lmo0617					0.790053	0.0468341	0.409517
lmo0618			CELLULAR PROCESSES AND SIGNALING -> Signal transduction mechanisms	T, K, L, R	0.226546	-0.292599	0.413512
lmo0619			METABOLISM -> Energy production and conversion	C	0.467754	0.0169516	0.499561
lmo0620			METABOLISM -> Coenzyme transport and metabolism	H	-0.581223	-0.0318671	1.00165
lmo0621			POORLY CHARACTERIZED -> General function prediction only	R	0.87369	0.152676	0.418571
lmo0622					-0.153418	-0.559775	0.415185
lmo0623					-0.946264	-0.695357	0.370514
lmo0624			INFORMATION STORAGE AND PROCESSING -> Transcription	K, R	-0.799487	-1.28358	-1.85665
lmo0625					-1.11268	-1.46444	-1.7658
lmo0626					-1.56173	-2.33479	0.509583
lmo0627					1.05712	0.100383	0.314074
lmo0628					-0.909497	-0.750001	0.43331
lmo0629			METABOLISM -> Secondary metabolites biosynthesis, transport and catabolism	Q	-1.15321	-0.85086	0.312965
lmo0630	transcriptional antiterminator BglG; K02538 activator of the mannose operon, transcriptional antiterminator		CELLULAR PROCESSES AND SIGNALING -> Signal transduction mechanisms	T, K, G	1.23213	-0.409907	-0.225765
lmo0631	PTS fructose transporter subunit IIA; K02768 PTS system, fructose-specific IIA component [EC:2.7.1.69]		CELLULAR PROCESSES AND SIGNALING -> Signal transduction mechanisms	T, G	0.924713	-0.192365	0.0325893
lmo0632	PTS fructose transporter subunit IIC; K11203 PTS system, fructose-specific IIC-like component		METABOLISM -> Carbohydrate transport and metabolism	G	1.04081	-0.180678	0.169021
lmo0633	PTS fructose transporter subunit IIB; K11202 PTS system, fructose-specific IIB-like component [EC:2.7.1.69]		METABOLISM -> Carbohydrate transport and metabolism	G	1.18111	-0.3322	-0.198366
lmo0634			METABOLISM -> Carbohydrate transport and metabolism	G	0.467918	-0.370063	0.099933
lmo0635	hypothetical protein; K07025 putative hydrolase of the HAD superfamily		POORLY CHARACTERIZED -> General function prediction only	R	0.425946	-0.00851056	0.823618
lmo0636			INFORMATION STORAGE AND PROCESSING -> Transcription	K	0.259293	0.188434	0.163658
lmo0637			METABOLISM -> Secondary metabolites biosynthesis, transport and catabolism	Q, R	-0.0223695	-0.239292	0.263437
lmo0638					0.979555	-0.113855	0.377896
lmo0639					0.771994	-0.729788	-0.691247
lmo0640			POORLY CHARACTERIZED -> General function prediction only	R	-1.60006	-0.796453	-0.653555
lmo0641	heavy metal-transporting ATPase; K01534 Cd2ﶙexporting ATPase [EC:3.6.3.3 3.6.3.5]		METABOLISM -> Inorganic ion transport and metabolism	P	0.170224	-2.29349	-2.76341
lmo0642					-1.60453	-0.332852	2.83148
lmo0643			METABOLISM -> Carbohydrate transport and metabolism	G	0.422291	-0.348467	-0.112639
lmo0644			Cell wall/membrane/envelope biogenesis	M	-2.18808	0.961362	0.748395
lmo0645	amino acid transporter; K03294 basic amino acid/polyamine antiporter, APA family		METABOLISM -> Amino acid transport and metabolism	E	0.539711	0.417106	0.344854
lmo0646	hypothetical protein; K07104 catechol 2,3-dioxygenase [EC:1.13.11.2]		POORLY CHARACTERIZED -> General function prediction only	R	0.318816	-0.0513899	0.362881
lmo0647					-0.629926	-1.11293	-3.33275
lmo0648	hypothetical protein; K03284 magnesium transporter		METABOLISM -> Inorganic ion transport and metabolism	P	-1.4702	-1.2801	0.655431
lmo0649			INFORMATION STORAGE AND PROCESSING -> Transcription	K	-0.604892	-0.837843	0.338672
lmo0650	hypothetical protein; K01421 putative membrane protein		POORLY CHARACTERIZED -> Function unknown	S	-1.49564	-0.572826	-0.241225
lmo0651			INFORMATION STORAGE AND PROCESSING -> Transcription	K	-0.751986	-1.13532	-1.39027
lmo0652			INFORMATION STORAGE AND PROCESSING -> Transcription	K, R	-0.153549	-0.475162	1.05019
lmo0653			POORLY CHARACTERIZED -> Function unknown	S	-1.83137	-1.30073	0.0371655
lmo0654			INFORMATION STORAGE AND PROCESSING -> Replication, recombination and repair	L	-0.835103	-0.467929	0.0501442
lmo0655	phosphoprotein phosphatase; K07313 serine/threonine protein phosphatase 1 [EC:3.1.3.16]		CELLULAR PROCESSES AND SIGNALING -> Signal transduction mechanisms	T	-1.3208	-0.543503	1.5799
lmo0656	hypothetical protein; K08976 putative membrane protein		POORLY CHARACTERIZED -> Function unknown	S	-1.16817	-0.237527	1.61205
lmo0657					0.169035	-0.577159	0.392141
lmo0658	hypothetical protein; K07457 endonuclease III related protein		INFORMATION STORAGE AND PROCESSING -> Replication, recombination and repair	L	-0.702169	-0.299494	1.16752
lmo0659			INFORMATION STORAGE AND PROCESSING -> Transcription	K	0.545777	0.365156	0.879597
lmo0660	transposase; K07483 transposase		INFORMATION STORAGE AND PROCESSING -> Replication, recombination and repair	L	0.717443	-0.116912	0.0764807
lmo0661			POORLY CHARACTERIZED -> Function unknown	S	0.336962	0.0503001	0.714094
lmo0662	thiD; phosphomethylpyrimidine kinase; K00868 pyridoxine kinase [EC:2.7.1.35]	thiD	METABOLISM -> Coenzyme transport and metabolism	H	-1.92275	0.828192	0.851825
lmo0663			POORLY CHARACTERIZED -> General function prediction only	R	-1.35664	0.55141	0.919401
lmo0664	acetyl transferase; K00661 maltose O-acetyltransferase [EC:2.3.1.79]		POORLY CHARACTERIZED -> General function prediction only	R	-2.16806	0.0550664	1.97568
lmo0665					-2.48318	0.840757	2.33195
lmo0666			POORLY CHARACTERIZED -> Function unknown	S	-0.449207	0.569538	0.995644
lmo0667	ABC transporter ATP-binding protein; K01990 ABC-2 type transport system ATP-binding protein		CELLULAR PROCESSES AND SIGNALING -> Defense mechanisms	V	-0.873177	0.720617	1.08369
lmo0668	ABC transporter permease; K01992 ABC-2 type transport system permease protein		CELLULAR PROCESSES AND SIGNALING -> Defense mechanisms	V	-1.09695	1.27527	1.78801
lmo0669	oxidoreductase; K00540 [EC:1.-.-.-]		METABOLISM -> Lipid transport and metabolism	I, Q, R	-0.993778	-0.608931	1.40955
lmo0670			POORLY CHARACTERIZED -> Function unknown	S	-0.215475	-0.445849	0.263327
lmo0671					-0.166554	0.577283	0.786893
lmo0672			POORLY CHARACTERIZED -> Function unknown	S	-0.79157	0.0583872	1.77387
lmo0673					-1.50733	-0.675215	-0.132126
lmo0674			Cell cycle control, cell division, chromosome partitioning	D, L	-2.72451	-0.499314	0.747888
lmo0675					-1.5721	-0.552476	3.27693
lmo0676	fliP; flagellar biosynthesis protein FliP; K02419 flagellar biosynthetic protein FliP	fliP	CELLULAR PROCESSES AND SIGNALING -> Cell motility	N, U	-0.852926	0.462677	1.07124
lmo0677	fliQ; flagellar biosynthesis protein FliQ; K02420 flagellar biosynthetic protein FliQ	fliQ	CELLULAR PROCESSES AND SIGNALING -> Cell motility	N, U	-1.09732	0.517616	3.12912
lmo0678	fliR; flagellar biosynthesis protein FliR; K02421 flagellar biosynthetic protein FliR	fliR	CELLULAR PROCESSES AND SIGNALING -> Cell motility	N, U	-1.00983	0.192778	2.75516
lmo0679	flhB; flagellar biosynthesis protein FlhB; K02401 flagellar biosynthetic protein FlhB	flhB	CELLULAR PROCESSES AND SIGNALING -> Cell motility	N, U	-1.41836	0.348844	3.06674
lmo0680	flhA; flagellar biosynthesis protein FlhA; K02400 flagellar biosynthesis protein FlhA	flhA	CELLULAR PROCESSES AND SIGNALING -> Cell motility	N, U	-0.935522	0.580219	2.33693
lmo0681	flagellar biosynthesis regulator FlhF; K02404 flagellar biosynthesis protein FlhF		CELLULAR PROCESSES AND SIGNALING -> Cell motility	N	-0.809221	-0.0519594	1.84232
lmo0682	flgG; flagellar basal body rod protein FlgG; K02392 flagellar basal-body rod protein FlgG	flgG	CELLULAR PROCESSES AND SIGNALING -> Cell motility	N	-1.71914	0.158324	3.46377
lmo0683	chemotaxis protein CheR; K00575 chemotaxis protein methyltransferase CheR [EC:2.1.1.80]		CELLULAR PROCESSES AND SIGNALING -> Cell motility	N, T	-1.00876	0.498521	2.07522
lmo0684					-2.09892	0.0150416	4.23589
lmo0685	flagellar motor protein MotA; K02556 chemotaxis protein MotA		CELLULAR PROCESSES AND SIGNALING -> Cell motility	N	-1.91178	0.0359011	4.18264
lmo0686	motB; flagellar motor rotation MotB; K02557 chemotaxis protein MotB	motB	CELLULAR PROCESSES AND SIGNALING -> Cell motility	N	-1.80742	-0.0946079	3.46804
lmo0687					-2.32546	-0.167022	4.16737
lmo0688			Cell wall/membrane/envelope biogenesis	M, R	-2.25245	-0.177666	4.58815
lmo0689	chemotaxis protein CheV; K03415 two-component system, chemotaxis family, response regulator CheV		CELLULAR PROCESSES AND SIGNALING -> Cell motility	N, T	-1.56476	-0.182388	3.57197
lmo0690	flaA; flagellin; K02406 flagellin	flaA	CELLULAR PROCESSES AND SIGNALING -> Cell motility	N	-0.943756	-1.44877	6.36383
lmo0691	cheY; chemotaxis response regulator CheY; K03413 two-component system, chemotaxis family, response regulator CheY	cheY	CELLULAR PROCESSES AND SIGNALING -> Signal transduction mechanisms	T	-1.62022	-0.902095	3.0831
lmo0692	cheA; two-component sensor histidine kinase CheA; K03407 two-component system, chemotaxis family, sensor kinase CheA [EC:2.7.13.3]	cheA	CELLULAR PROCESSES AND SIGNALING -> Cell motility	N, T	-2.30409	0.467873	4.41272
lmo0693	flagellar motor switch protein FliY; K02417 flagellar motor switch protein FliN/FliY		CELLULAR PROCESSES AND SIGNALING -> Cell motility	N, U	-1.27552	0.0923404	4.12216
lmo0694			Cell cycle control, cell division, chromosome partitioning	D, S	-1.23914	-0.501385	1.57929
lmo0695			CELLULAR PROCESSES AND SIGNALING -> Cell motility	N	-1.06711	0.728276	2.53252
lmo0696	flgD; flagellar basal body rod modification protein; K02389 flagellar basal-body rod modification protein FlgD	flgD	CELLULAR PROCESSES AND SIGNALING -> Cell motility	N	-1.36171	-0.027202	2.94256
lmo0697	flgE; flagellar hook protein FlgE; K02390 flagellar hook protein FlgE	flgE	CELLULAR PROCESSES AND SIGNALING -> Cell motility	N	-1.62366	0.129731	3.6253
lmo0698	flagellar motor switch protein; K02417 flagellar motor switch protein FliN/FliY		CELLULAR PROCESSES AND SIGNALING -> Cell motility	N, U	-1.45871	-0.00135081	3.7133
lmo0699	fliM; flagellar motor switch protein FliM; K02416 flagellar motor switch protein FliM	fliM	CELLULAR PROCESSES AND SIGNALING -> Cell motility	N	-1.15276	-0.251219	3.88466
lmo0700	flagellar motor switch protein FliY; K02417 flagellar motor switch protein FliN/FliY		CELLULAR PROCESSES AND SIGNALING -> Cell motility	N, T, U	-1.91583	0.0791518	3.30025
lmo0701					-1.71673	0.76728	4.14967
lmo0702					-1.16907	0.234522	3.62129
lmo0703	hypothetical protein; K09770 hypothetical protein				-2.30071	-0.154308	3.72907
lmo0704					-2.11761	0.585863	3.9979
lmo0705	flgK; flagellar hook-associated protein FlgK; K02396 flagellar hook-associated protein 1 FlgK	flgK	CELLULAR PROCESSES AND SIGNALING -> Cell motility	N	-1.42046	0.175888	3.34535
lmo0706	flgL; flagellar hook-associated protein FlgL; K02397 flagellar hook-associated protein 3 FlgL	flgL	CELLULAR PROCESSES AND SIGNALING -> Cell motility	N	-1.97996	-0.0313132	3.69961
lmo0707	fliD; flagellar capping protein FliD; K02407 flagellar hook-associated protein 2	fliD	CELLULAR PROCESSES AND SIGNALING -> Cell motility	N	-0.395937	1.86603	0.780827
lmo0708	flagellar protein; K02422 flagellar protein FliS		CELLULAR PROCESSES AND SIGNALING -> Cell motility	N, O, U	-2.34976	-0.304584	3.10123
lmo0709					-1.95936	-0.236992	2.46546
lmo0710	flgB; flagellar basal-body rod protein FlgB; K02387 flagellar basal-body rod protein FlgB	flgB	CELLULAR PROCESSES AND SIGNALING -> Cell motility	N	-2.39146	-0.112482	3.54983
lmo0711	flgC; flagellar basal body rod protein FlgC; K02388 flagellar basal-body rod protein FlgC	flgC	CELLULAR PROCESSES AND SIGNALING -> Cell motility	N	-1.69054	0.309462	3.42359
lmo0712	fliE; flagellar hook-basal body protein FliE; K02408 flagellar hook-basal body complex protein FliE	fliE	CELLULAR PROCESSES AND SIGNALING -> Cell motility	N, U	-2.37079	-0.454739	2.64355
lmo0713	fliF; flagellar MS-ring protein FliF; K02409 flagellar M-ring protein FliF	fliF	CELLULAR PROCESSES AND SIGNALING -> Cell motility	N, U	-1.89057	0.00187401	3.6505
lmo0714	fliG; flagellar motor switch protein FliG; K02410 flagellar motor switch protein FliG	fliG	CELLULAR PROCESSES AND SIGNALING -> Cell motility	N	-1.22463	1.35015	2.7838
lmo0715	fliH; flagellar assembly protein H; K02411 flagellar assembly protein FliH	fliH	Cell cycle control, cell division, chromosome partitioning	D, L	-1.15619	0.336653	3.21021
lmo0716	fliI; flagellum-specific ATP synthase (EC:3.6.3.14); K02412 flagellum-specific ATP synthase [EC:3.6.3.14]	fliI	CELLULAR PROCESSES AND SIGNALING -> Cell motility	N, U	-1.12622	-0.13443	3.31326
lmo0717			Cell wall/membrane/envelope biogenesis	M	-1.06068	-0.294811	2.38029
lmo0718					-1.14918	0.191873	2.49914
lmo0719	hypothetical protein; K10947 PadR family transcriptional regulator, regulatory protein PadR		INFORMATION STORAGE AND PROCESSING -> Transcription	K	-1.67417	-2.03485	0.0179073
lmo0720					-1.7716	-2.30268	-0.360963
lmo0721					-0.562401	-1.02475	-1.45893
lmo0722	pyruvate oxidase (EC:1.2.3.3); K00158 pyruvate oxidase [EC:1.2.3.3]		METABOLISM -> Amino acid transport and metabolism	E, H	-1.50919	-0.200491	0.853947
lmo0723	metyl-accepting chemotaxis protein; K03406 methyl-accepting chemotaxis protein		CELLULAR PROCESSES AND SIGNALING -> Cell motility	N, T	-1.41415	-0.368009	1.01879
lmo0724			POORLY CHARACTERIZED -> Function unknown	S	-1.98144	-0.0314777	2.98542
lmo0725					0.949154	-0.0449889	0.0604984
lmo0726					-1.15141	-2.2399	-1.9459
lmo0727	glucosamine--fructose-6-phosphate aminotransferase (EC:2.6.1.16); K00820 glucosamine--fructose-6-phosphate aminotransferase (isomerizing) [EC:2.6.1.16]		Cell wall/membrane/envelope biogenesis	M	-1.5081	-2.12414	-1.86746
lmo0728			METABOLISM -> Coenzyme transport and metabolism	H	-0.210448	0.213206	0.489344
lmo0729					0.0711349	0.373486	0.932501
lmo0730					0.427762	0.237936	0.878797
lmo0731			POORLY CHARACTERIZED -> General function prediction only	R	-0.953466	-2.39915	-1.2618
lmo0732			POORLY CHARACTERIZED -> Function unknown	S	0.968507	-0.0630936	0.291196
lmo0733	transcriptional regulator; K07726 putative transcriptional regulator		INFORMATION STORAGE AND PROCESSING -> Transcription	K	0.686819	-0.144758	0.253981
lmo0734	LacI family transcriptional regulator; K02529 LacI family transcriptional regulator		INFORMATION STORAGE AND PROCESSING -> Transcription	K	0.0328086	-0.956255	-0.976743
lmo0735	ribulose-5-phosphate 3-epimerase; K01783 ribulose-phosphate 3-epimerase [EC:5.1.3.1]		METABOLISM -> Carbohydrate transport and metabolism	G	0.820022	-1.14832	-1.11514
lmo0736	ribose-5-phosphate isomerase B (EC:5.3.1.6); K01808 ribose 5-phosphate isomerase B [EC:5.3.1.6]		METABOLISM -> Carbohydrate transport and metabolism	G	0.599459	-1.48261	-1.10218
lmo0737			INFORMATION STORAGE AND PROCESSING -> Translation, ribosomal structure and biogenesis	J, S	0.418841	-1.2148	-0.980131
lmo0738	PTS beta-glucoside transporter subunit IIABC; K02755 PTS system, beta-glucosides-specific IIA component [EC:2.7.1.69] K02756 PTS system, beta-glucosides-specific IIB component [EC:2.7.1.69] K02757 PTS system, beta-glucosides-specific IIC component		METABOLISM -> Carbohydrate transport and metabolism	G	-0.679797	-1.8655	0.0622504
lmo0739	6-phospho-beta-glucosidase; K01223 6-phospho-beta-glucosidase [EC:3.2.1.86]		METABOLISM -> Carbohydrate transport and metabolism	G	0.190027	-1.03768	-0.758758
lmo0740			CELLULAR PROCESSES AND SIGNALING -> Signal transduction mechanisms	T	-0.459985	-0.0285957	0.748812
lmo0741			INFORMATION STORAGE AND PROCESSING -> Transcription	K	0.906273	0.210453	0.167681
lmo0742	ABC transporter ATP-binding protein; K01990 ABC-2 type transport system ATP-binding protein		CELLULAR PROCESSES AND SIGNALING -> Defense mechanisms	V	0.667103	-0.424825	0.0610087
lmo0743					1.08998	0.0327671	0.291265
lmo0744			CELLULAR PROCESSES AND SIGNALING -> Defense mechanisms	V	0.859335	-0.0332061	0.0432614
lmo0745					0.488178	-0.209249	0.499112
lmo0746					0.46285	0.057027	0.757951
lmo0747					0.823121	0.0373228	0.212793
lmo0748					0.0553662	-0.116849	0.406946
lmo0749	hypothetical protein; K07729 putative transcriptional regulator		INFORMATION STORAGE AND PROCESSING -> Transcription	K	-0.28966	0.0753388	0.537141
lmo0750			METABOLISM -> Amino acid transport and metabolism	E, G, P, R	-0.0875683	-0.137716	-0.115022
lmo0751					0.503578	-0.238574	0.163321
lmo0752			POORLY CHARACTERIZED -> General function prediction only	R	-0.0858333	0.197962	0.463611
lmo0753			CELLULAR PROCESSES AND SIGNALING -> Signal transduction mechanisms	T	0.101169	-0.261362	0.24141
lmo0754					-0.535763	-0.102891	0.779397
lmo0755			METABOLISM -> Amino acid transport and metabolism	E	-0.939965	-0.107756	0.601861
lmo0756	ABC transporter ATP-binding protein; K01990 ABC-2 type transport system ATP-binding protein		CELLULAR PROCESSES AND SIGNALING -> Defense mechanisms	V	-0.407524	-0.327017	-0.668425
lmo0757	hypothetical protein; K01992 ABC-2 type transport system permease protein		POORLY CHARACTERIZED -> General function prediction only	R	-0.832531	-0.422625	0.0390547
lmo0758			METABOLISM -> Amino acid transport and metabolism	E	0.146026	-0.0840393	0.490331
lmo0759	hypothetical protein; K15975 glyoxalase family protein		METABOLISM -> Amino acid transport and metabolism	E	-0.422165	-0.715827	0.186434
lmo0760	hypothetical protein; K06999 phospholipase/carboxylesterase		POORLY CHARACTERIZED -> General function prediction only	R	-1.09993	-1.13122	0.212258
lmo0761			POORLY CHARACTERIZED -> General function prediction only	R	-0.435889	-0.328713	0.803789
lmo0762	ATP/GTP-binding protein; K03665 GTP-binding protein HflX		POORLY CHARACTERIZED -> General function prediction only	R	-1.21692	0.0417292	-0.18215
lmo0763			POORLY CHARACTERIZED -> General function prediction only	R	-1.55206	-0.36018	-0.242154
lmo0764	lipoate-protein ligase; K03800 lipoate-protein ligase A [EC:2.7.7.63]		METABOLISM -> Coenzyme transport and metabolism	H	-1.28523	-0.0580799	0.112672
lmo0765	hypothetical protein; K09704 hypothetical protein		POORLY CHARACTERIZED -> Function unknown	S	0.428383	0.184246	0.602201
lmo0766	sugar ABC transporter permease; K02025 multiple sugar transport system permease protein		METABOLISM -> Carbohydrate transport and metabolism	G	0.764903	0.0519753	0.310264
lmo0767	ABC transporter permease; K02026 multiple sugar transport system permease protein		METABOLISM -> Carbohydrate transport and metabolism	G	0.687331	0.105662	0.462432
lmo0768	sugar ABC transporter substrate-binding protein; K02027 multiple sugar transport system substrate-binding protein		METABOLISM -> Carbohydrate transport and metabolism	G	0.586852	0.0796508	-0.240555
lmo0769			METABOLISM -> Carbohydrate transport and metabolism	G	0.562182	0.710067	0.272791
lmo0770			INFORMATION STORAGE AND PROCESSING -> Transcription	K	-0.549809	-0.112496	0.650082
lmo0771			CELLULAR PROCESSES AND SIGNALING -> Defense mechanisms	V	-1.05916	-0.234682	0.783955
lmo0772			INFORMATION STORAGE AND PROCESSING -> Transcription	K	-0.958998	0.868292	1.61843
lmo0773			METABOLISM -> Energy production and conversion	C, R	-0.32456	-0.00947585	0.79189
lmo0774			METABOLISM -> Lipid transport and metabolism	I, R	-1.22286	-0.512281	-1.11116
lmo0775					-0.864259	-0.573679	-1.68759
lmo0776			INFORMATION STORAGE AND PROCESSING -> Transcription	K, G	0.375147	-0.0980677	0.185007
lmo0777					-0.677277	0.176988	-0.166529
lmo0778					0.05366	0.629429	0.290997
lmo0779			POORLY CHARACTERIZED -> Function unknown	S	-1.17594	-0.403621	0.445975
lmo0780					0.665754	0.26297	0.0477575
lmo0781	PTS mannose transporter subunit IID; K02796 PTS system, mannose-specific IID component		METABOLISM -> Carbohydrate transport and metabolism	G	-0.979015	-0.66326	0.384457
lmo0782	PTS mannose transporter subunit IIC; K02795 PTS system, mannose-specific IIC component		METABOLISM -> Carbohydrate transport and metabolism	G	-1.30219	-0.784539	0.466584
lmo0783	PTS mannose transporter subunit IIB; K02794 PTS system, mannose-specific IIB component [EC:2.7.1.69]		METABOLISM -> Carbohydrate transport and metabolism	G	-1.7846	-0.710565	1.10171
lmo0784	PTS mannose transporter subunit IIB; K02793 PTS system, mannose-specific IIA component [EC:2.7.1.69]		METABOLISM -> Carbohydrate transport and metabolism	G	-1.51907	-0.355149	1.40608
lmo0785			CELLULAR PROCESSES AND SIGNALING -> Signal transduction mechanisms	T, K	-0.457671	-0.0873215	0.0511991
lmo0786	ACP phosphodiesterase; K01118 FMN-dependent NADH-azoreductase [EC:1.7.-.-]		METABOLISM -> Lipid transport and metabolism	I	-1.35735	0.136424	0.903279
lmo0787	amino acid transporter; K11737 D-serine/D-alanine/glycine transporter		METABOLISM -> Amino acid transport and metabolism	E	-1.50058	-0.388774	1.41721
lmo0788			METABOLISM -> Lipid transport and metabolism	I, S	-1.24867	-0.642686	-2.4718
lmo0789			POORLY CHARACTERIZED -> General function prediction only	R	0.0540112	-0.201287	0.766782
lmo0790	transcriptional regulator; K03976 Cys-tRNA(Pro)/Cys-tRNA(Cys) deacylase [EC:3.1.1.-]		POORLY CHARACTERIZED -> Function unknown	S	-0.656682	0.122149	1.09567
lmo0791					-0.466432	-0.852339	0.743295
lmo0792			POORLY CHARACTERIZED -> General function prediction only	R	0.18576	-0.629083	-1.15692
lmo0793			POORLY CHARACTERIZED -> General function prediction only	R	-0.306706	0.348113	1.57762
lmo0794			POORLY CHARACTERIZED -> General function prediction only	R	-0.559174	-1.04476	-1.65069
lmo0795	hypothetical protein; K05786 chloramphenicol-sensitive protein RarD		POORLY CHARACTERIZED -> General function prediction only	R	0.306535	0.346551	1.44328
lmo0796			POORLY CHARACTERIZED -> Function unknown	S	-1.63757	-0.290997	-0.347645
lmo0797			INFORMATION STORAGE AND PROCESSING -> Transcription	K	0.621824	-0.790995	-0.84125
lmo0798	lysine-specific permease; K11733 lysine-specific permease		METABOLISM -> Amino acid transport and metabolism	E	0.166595	0.331847	0.775207
lmo0799			CELLULAR PROCESSES AND SIGNALING -> Signal transduction mechanisms	T	-0.756908	0.726049	1.23204
lmo0800			POORLY CHARACTERIZED -> Function unknown	S	0.97821	-0.384557	-1.07071
lmo0801			POORLY CHARACTERIZED -> Function unknown	S	0.46551	0.534344	0.597729
lmo0802	hypothetical protein; K07816 putative GTP pyrophosphokinase [EC:2.7.6.5]		POORLY CHARACTERIZED -> Function unknown	S	-0.410942	1.03328	1.70546
lmo0803	Naﱿ antiporter; K03316 monovalent cation:H antiporter, CPA1 family		METABOLISM -> Inorganic ion transport and metabolism	P	0.457045	0.234295	0.0682005
lmo0804			METABOLISM -> Amino acid transport and metabolism	E, G, P, R	-0.936025	-0.169816	1.80371
lmo0805					-0.858058	0.221368	1.41342
lmo0806			INFORMATION STORAGE AND PROCESSING -> Transcription	K	-0.889307	0.382384	2.76265
lmo0807	spermidine/putrescine ABC transporter ATP-binding protein; K11072 spermidine/putrescine transport system ATP-binding protein [EC:3.6.3.31]		METABOLISM -> Amino acid transport and metabolism	E	-1.14927	0.14719	2.58587
lmo0808	spermidine/putrescine ABC transporter permease; K11071 spermidine/putrescine transport system permease protein		METABOLISM -> Amino acid transport and metabolism	E	-1.10486	-0.212978	1.55398
lmo0809	spermidine/putrescine ABC transporter permease; K11070 spermidine/putrescine transport system permease protein		METABOLISM -> Amino acid transport and metabolism	E	-0.540149	-0.99835	0.530817
lmo0810	spermidine/putrescine ABC transporter substrate-binding protein; K11069 spermidine/putrescine transport system substrate-binding protein		METABOLISM -> Amino acid transport and metabolism	E	-0.38063	-0.71623	0.237931
lmo0811	carbonic anhydrase; K01674 carbonic anhydrase [EC:4.2.1.1]		METABOLISM -> Inorganic ion transport and metabolism	P	-1.1568	0.329593	0.955749
lmo0812			CELLULAR PROCESSES AND SIGNALING -> Signal transduction mechanisms	T, K	1.07364	-0.077631	0.104032
lmo0813	fructokinase; K00847 fructokinase [EC:2.7.1.4]		INFORMATION STORAGE AND PROCESSING -> Transcription	K, G	-0.249997	-1.02319	-0.335791
lmo0814	oxidoreductase; K02371 enoyl-[acyl-carrier protein] reductase II [EC:1.3.1.9]		POORLY CHARACTERIZED -> General function prediction only	R	0.00074799	1.46661	0.421301
lmo0815			INFORMATION STORAGE AND PROCESSING -> Transcription	K	0.794611	0.418366	0.307552
lmo0816			INFORMATION STORAGE AND PROCESSING -> Transcription	K, R	0.271334	0.161941	0.539946
lmo0817			POORLY CHARACTERIZED -> Function unknown	S	0.050328	-0.555334	0.202712
lmo0818			METABOLISM -> Inorganic ion transport and metabolism	P	-0.0376638	-0.919961	-1.42529
lmo0819					-1.3479	-1.33304	-1.51416
lmo0820			INFORMATION STORAGE AND PROCESSING -> Transcription	K, R	-0.519382	-1.26259	-1.69313
lmo0821					0.145546	-0.943461	-1.70756
lmo0822			INFORMATION STORAGE AND PROCESSING -> Transcription	K	0.0930494	-0.0303659	0.444465
lmo0823			POORLY CHARACTERIZED -> General function prediction only	R	-1.0113	0.809211	0.761018
lmo0824					0.739258	0.24654	0.292012
lmo0825	3-hydroxy-3-methylglutaryl-CoA reductase; K00054 hydroxymethylglutaryl-CoA reductase [EC:1.1.1.88]		METABOLISM -> Lipid transport and metabolism	I	-0.531389	-0.148258	0.795449
lmo0826	transporter; K03324 phosphate:Na symporter		METABOLISM -> Inorganic ion transport and metabolism	P	-0.823257	0.563318	0.954249
lmo0827			INFORMATION STORAGE AND PROCESSING -> Replication, recombination and repair	L	0.789983	-0.362139	-0.588691
lmo0828			INFORMATION STORAGE AND PROCESSING -> Replication, recombination and repair	L	0.378928	0.490969	0.960733
lmo0829	nifJ; pyruvate-flavodoxin oxidoreductase; K03737 pyruvate-ferredoxin/flavodoxin oxidoreductase [EC:1.2.7.1 1.2.7.-]	nifJ	METABOLISM -> Energy production and conversion	C	-0.697721	-0.186808	-1.49628
lmo0830	fbp; fructose-1,6-bisphosphatase; K04041 fructose-1,6-bisphosphatase III [EC:3.1.3.11]	fbp	METABOLISM -> Carbohydrate transport and metabolism	G	-0.0608316	-0.225583	-1.07349
lmo0831			POORLY CHARACTERIZED -> General function prediction only	R	-0.690948	-0.305058	1.25446
lmo0832	transposase; K07483 transposase		INFORMATION STORAGE AND PROCESSING -> Replication, recombination and repair	L	0.469294	-0.178211	0.383797
lmo0833			INFORMATION STORAGE AND PROCESSING -> Transcription	K	0.716863	-0.0243516	0.53663
lmo0834					0.133706	0.0639237	1.25079
lmo0835					-0.0440769	-0.0315101	1.15625
lmo0836	phosphate-starvation-inducible protein PsiE; K13256 protein PsiE		POORLY CHARACTERIZED -> Function unknown	S	-0.873221	-0.197685	1.43887
lmo0837			CELLULAR PROCESSES AND SIGNALING -> Defense mechanisms	V	0.687833	0.0774621	0.443181
lmo0838	uhpT; sugar:phosphate antiporter; K07784 MFS transporter, OPA family, hexose phosphate transport protein UhpT	uhpT	METABOLISM -> Carbohydrate transport and metabolism	G	0.57555	0.0586974	0.644109
lmo0839	tetracycline resistance protein; K08151 MFS transporter, DHA1 family, tetracycline resistance protein		METABOLISM -> Amino acid transport and metabolism	E, G, P, R	1.03298	-0.145833	-0.0233232
lmo0840			INFORMATION STORAGE AND PROCESSING -> Transcription	K	0.245896	-0.431897	0.699669
lmo0841			METABOLISM -> Inorganic ion transport and metabolism	P	-0.291391	0.566134	1.27312
lmo0842			CELLULAR PROCESSES AND SIGNALING -> Intracellular trafficking, secretion, and vesicular transport	U, W	0.546437	-0.135824	0.413689
lmo0843			POORLY CHARACTERIZED -> Function unknown	S	0.165516	-0.844043	-0.0305172
lmo0844	hypothetical protein; K09022 2-iminobutanoate/2-iminopropanoate deaminase [EC:3.5.99.10]		INFORMATION STORAGE AND PROCESSING -> Translation, ribosomal structure and biogenesis	J	0.203745	-0.174892	0.937863
lmo0845			METABOLISM -> Amino acid transport and metabolism	E	-0.366338	-0.749411	-0.005781
lmo0846			INFORMATION STORAGE AND PROCESSING -> Replication, recombination and repair	L	-0.580201	-0.348806	1.35486
lmo0847	glutamine ABC transporter; K02029 polar amino acid transport system permease protein K02030 polar amino acid transport system substrate-binding protein		CELLULAR PROCESSES AND SIGNALING -> Signal transduction mechanisms	T, E	-1.58988	0.0478241	0.665349
lmo0848	amino acid ABC transporter ATP-binding protein; K02028 polar amino acid transport system ATP-binding protein [EC:3.6.3.21]		METABOLISM -> Amino acid transport and metabolism	E	-1.54843	-0.961115	0.36042
lmo0849	amidase (EC:3.5.1.4); K01426 amidase [EC:3.5.1.4]		INFORMATION STORAGE AND PROCESSING -> Translation, ribosomal structure and biogenesis	J	0.298	0.026118	0.851118
lmo0850					-0.126746	0.085738	1.33165
lmo0851					-1.05286	-0.24728	1.70305
lmo0852			INFORMATION STORAGE AND PROCESSING -> Transcription	K	-0.374616	-0.940475	-0.171246
lmo0853	SugE protein; K11741 quaternary ammonium compound-resistance protein SugE		METABOLISM -> Inorganic ion transport and metabolism	P	-0.0601165	0.0597146	-0.272272
lmo0854	SugE protein; K11741 quaternary ammonium compound-resistance protein SugE		METABOLISM -> Inorganic ion transport and metabolism	P	-0.011173	-0.222472	-0.401303
lmo0855	ddl; D-alanyl-alanine synthetase A (EC:6.3.2.4); K01921 D-alanine-D-alanine ligase [EC:6.3.2.4]	ddl	Cell wall/membrane/envelope biogenesis	M	-1.75578	0.570761	1.93583
lmo0856	murF; UDP-N-acetylmuramoylalanyl-D-glutamyl-2,6-diamino pimelate-D-alanyl-D-alanyl ligase; K01929 UDP-N-acetylmuramoyl-tripeptide--D-alanyl-D-alanine ligase [EC:6.3.2.10]	murF	Cell wall/membrane/envelope biogenesis	M	-1.29148	1.01128	0.954606
lmo0857			POORLY CHARACTERIZED -> General function prediction only	R	-1.44175	1.0183	1.48075
lmo0858	LacI family transcriptional regulator; K02529 LacI family transcriptional regulator		INFORMATION STORAGE AND PROCESSING -> Transcription	K	0.119493	0.148627	0.317268
lmo0859	sugar ABC transporter substrate-binding protein; K02027 multiple sugar transport system substrate-binding protein		METABOLISM -> Carbohydrate transport and metabolism	G	-0.235684	-0.131964	0.615915
lmo0860	sugar ABC transporter permease; K02025 multiple sugar transport system permease protein		METABOLISM -> Carbohydrate transport and metabolism	G	0.517634	0.360608	0.235172
lmo0861	sugar ABC transporter permease; K02026 multiple sugar transport system permease protein		METABOLISM -> Carbohydrate transport and metabolism	G	0.480757	0.0066088	0.33942
lmo0862	oligo-1,6-glucosidase; K01226 trehalose-6-phosphate hydrolase [EC:3.2.1.93]		METABOLISM -> Carbohydrate transport and metabolism	G	0.343388	0.524815	0.748429
lmo0863					-0.0273962	-0.682117	-0.133462
lmo0864			METABOLISM -> Carbohydrate transport and metabolism	G	0.394932	-0.481886	-0.161108
lmo0865	phosphomannomutase; K01840 phosphomannomutase [EC:5.4.2.8]		METABOLISM -> Carbohydrate transport and metabolism	G	-0.0509478	0.503848	0.612562
lmo0866	ATP-dependent RNA helicase; K05592 ATP-dependent RNA helicase DeaD [EC:3.6.4.13]		INFORMATION STORAGE AND PROCESSING -> Translation, ribosomal structure and biogenesis	J, K, L	-1.67432	1.29453	2.50975
lmo0867			POORLY CHARACTERIZED -> Function unknown	S	-1.53583	-0.241301	1.83546
lmo0868			INFORMATION STORAGE AND PROCESSING -> Transcription	K	-0.672008	0.738694	1.48297
lmo0869			POORLY CHARACTERIZED -> General function prediction only	R	-0.575911	-1.0143	-0.741988
lmo0870			POORLY CHARACTERIZED -> Function unknown	S	-0.505751	-0.657132	-1.1405
lmo0871			INFORMATION STORAGE AND PROCESSING -> Transcription	K	-0.747921	0.555639	0.932385
lmo0872			METABOLISM -> Carbohydrate transport and metabolism	G	0.403503	0.0324409	0.452252
lmo0873			CELLULAR PROCESSES AND SIGNALING -> Signal transduction mechanisms	T, K, G	0.373271	-0.112854	0.163207
lmo0874	PTS sugar transporter subunit IIA; K02759 PTS system, cellobiose-specific IIA component [EC:2.7.1.69]		METABOLISM -> Carbohydrate transport and metabolism	G	0.196315	0.383683	0.36995
lmo0875	PTS beta-glucoside transporter subunit IIB; K02760 PTS system, cellobiose-specific IIB component [EC:2.7.1.69]		METABOLISM -> Carbohydrate transport and metabolism	G	0.13872	-0.463179	-0.318356
lmo0876	PTS sugar transporter subunit IIC; K02761 PTS system, cellobiose-specific IIC component		METABOLISM -> Carbohydrate transport and metabolism	G	0.26717	0.0891481	0.325299
lmo0877			METABOLISM -> Carbohydrate transport and metabolism	G	0.634258	0.27943	0.276623
lmo0878			METABOLISM -> Energy production and conversion	C	0.93044	-0.475263	-0.410249
lmo0879			METABOLISM -> Carbohydrate transport and metabolism	G	0.707908	0.018079	0.262688
lmo0880			Cell wall/membrane/envelope biogenesis	M	-2.10602	-1.04312	0.818229
lmo0881					0.963251	0.361294	0.351287
lmo0882	hypothetical protein; K09167 hypothetical protein		POORLY CHARACTERIZED -> Function unknown	S	-1.3898	-0.600433	1.52681
lmo0883	hypothetical protein; K08981 putative membrane protein		POORLY CHARACTERIZED -> Function unknown	S	-0.238527	0.635704	1.05771
lmo0884	protoporphyrinogen oxidase (EC:1.3.3.4); K00231 oxygen-dependent protoporphyrinogen oxidase [EC:1.3.3.4]		METABOLISM -> Coenzyme transport and metabolism	H	0.582639	0.406386	0.405085
lmo0885	acpS; 4'-phosphopantetheinyl transferase; K00997 holo-[acyl-carrier protein] synthase [EC:2.7.8.7]	acpS	METABOLISM -> Lipid transport and metabolism	I	-0.954213	0.406686	0.0425528
lmo0886	dal; alanine racemase; K01775 alanine racemase [EC:5.1.1.1]	dal	Cell wall/membrane/envelope biogenesis	M	-0.797703	0.594397	-0.0906648
lmo0887	hypothetical protein; K07723 CopG family transcriptional regulator / antitoxin EndoAI		INFORMATION STORAGE AND PROCESSING -> Transcription	K	-1.33543	-0.162423	0.275591
lmo0888	hypothetical protein; K07171 mRNA interferase MazF [EC:3.1.-.-]		CELLULAR PROCESSES AND SIGNALING -> Signal transduction mechanisms	T	-2.4145	-1.07473	1.88135
lmo0889	RsbR; positive regulator of sigma-B activity; K17763 rsbT co-antagonist protein RsbR	RsbR	CELLULAR PROCESSES AND SIGNALING -> Signal transduction mechanisms	T	-2.10918	-0.223327	1.21584
lmo0890	rsbS; negative regulation of sigma-B activity; K17762 rsbT antagonist protein RsbS	rsbS	CELLULAR PROCESSES AND SIGNALING -> Signal transduction mechanisms	T	-1.2742	-0.0899003	0.410698
lmo0891	rsbT; positive regulation of sigma-B activity; K17752 serine/threonine-protein kinase RsbT [EC:2.7.11.1]	rsbT	CELLULAR PROCESSES AND SIGNALING -> Signal transduction mechanisms	T	-1.74351	-0.227723	0.437407
lmo0892	rsbU; serine phosphatase; K07315 sigma-B regulation protein RsbU (phosphoserine phosphatase)	rsbU	CELLULAR PROCESSES AND SIGNALING -> Signal transduction mechanisms	T, K	-1.72508	0.104967	0.698622
lmo0893	rsbV; anti-anti-sigma factor (antagonist of RsbW); K04749 anti-sigma B factor antagonist	rsbV	CELLULAR PROCESSES AND SIGNALING -> Signal transduction mechanisms	T	-1.2568	0.471613	1.93598
lmo0894	rsbW; serine-protein kinase RsbW (EC:2.7.11.1); K04757 serine/threonine-protein kinase RsbW [EC:2.7.11.1]	rsbW	CELLULAR PROCESSES AND SIGNALING -> Signal transduction mechanisms	T	-1.61151	0.12825	1.79099
lmo0895	sigB; RNA polymerase sigma factor SigB; K03090 RNA polymerase sigma-B factor	sigB	INFORMATION STORAGE AND PROCESSING -> Transcription	K	-1.16648	0.0452358	1.35472
lmo0896	rsbX; indirect negative regulation of sigma B dependant gene expression (serine phosphatase); K05518 negative regulator of sigma-B (phosphoserine phosphatase) [EC:3.1.3.3]	rsbX			-0.587797	0.0497383	0.348136
lmo0897	transporter; K03321 sulfate permease, SulP family		METABOLISM -> Inorganic ion transport and metabolism	P	0.366754	0.0268511	0.534384
lmo0898	hypothetical protein; K06959 uncharacterized protein		INFORMATION STORAGE AND PROCESSING -> Transcription	K	-1.05872	0.359223	0.182883
lmo0899	hypothetical protein; K03095 SprT-like protein		POORLY CHARACTERIZED -> Function unknown	S	0.228541	-0.165935	-0.687238
lmo0900			POORLY CHARACTERIZED -> Function unknown	S	0.128039	-0.027223	0.513989
lmo0901	PTS cellbiose transporter subunit IIC; K02761 PTS system, cellobiose-specific IIC component		METABOLISM -> Carbohydrate transport and metabolism	G	0.207376	-0.50709	0.613452
lmo0902	GntR family transcriptional regulator; K03492 GntR family transcriptional regulator		INFORMATION STORAGE AND PROCESSING -> Transcription	K	-0.835135	-0.416729	0.309137
lmo0903			CELLULAR PROCESSES AND SIGNALING -> Posttranslational modification, protein turnover, chaperones	O	-1.34998	0.621418	2.1313
lmo0904					-1.56792	-0.419774	1.51483
lmo0905			POORLY CHARACTERIZED -> General function prediction only	R	-0.803257	-0.120089	1.24739
lmo0906	glutathione reductase (EC:1.8.1.7); K00383 glutathione reductase (NADPH) [EC:1.8.1.7]		METABOLISM -> Energy production and conversion	C	-0.936912	0.164308	1.13631
lmo0907	phosphoglycerate mutase; K15634 probable phosphoglycerate mutase [EC:5.4.2.12]		METABOLISM -> Carbohydrate transport and metabolism	G	-0.607594	-0.776763	-1.71667
lmo0908			POORLY CHARACTERIZED -> General function prediction only	R	-0.899288	-0.743818	0.370327
lmo0909			INFORMATION STORAGE AND PROCESSING -> Transcription	K	-0.145295	-1.04951	-0.964623
lmo0910			POORLY CHARACTERIZED -> General function prediction only	R	0.102898	-1.35089	-1.48772
lmo0911					-1.5773	-0.992674	0.649485
lmo0912			METABOLISM -> Inorganic ion transport and metabolism	P	-0.865718	0.469885	1.69178
lmo0913	succinate semialdehyde dehydrogenase; K00135 succinate-semialdehyde dehydrogenase / glutarate-semialdehyde dehydrogenase [EC:1.2.1.16 1.2.1.79 1.2.1.20]		METABOLISM -> Energy production and conversion	C	-1.06205	0.557392	2.06965
lmo0914	PTS sugar transporter subunit IIB; K02760 PTS system, cellobiose-specific IIB component [EC:2.7.1.69]		METABOLISM -> Carbohydrate transport and metabolism	G	1.068	-1.40526	-3.7008
lmo0915	PTS sugar transporter subunit IIC; K02761 PTS system, cellobiose-specific IIC component		METABOLISM -> Carbohydrate transport and metabolism	G	0.360829	-0.967762	-4.58496
lmo0916	PTS sugar transporter subunit IIA; K02759 PTS system, cellobiose-specific IIA component [EC:2.7.1.69]		METABOLISM -> Carbohydrate transport and metabolism	G	0.696243	-1.71441	-4.77114
lmo0917	beta-glucosidase; K01223 6-phospho-beta-glucosidase [EC:3.2.1.86]		METABOLISM -> Carbohydrate transport and metabolism	G	0.662781	-2.22303	-4.99698
lmo0918	transcription antiterminator BglG; K03491 lichenan operon transcriptional antiterminator		CELLULAR PROCESSES AND SIGNALING -> Signal transduction mechanisms	T, K, G	0.399539	-1.33688	-2.53169
lmo0919	antibiotic ABC transporter ATP-binding protein; K18231 macrolide transport system ATP-binding/permease protein		POORLY CHARACTERIZED -> General function prediction only	R	0.528304	-0.818555	-0.471143
lmo0920			POORLY CHARACTERIZED -> General function prediction only	R	-0.615013	0.212066	2.27399
lmo0921	hypothetical protein; K08986 putative membrane protein		POORLY CHARACTERIZED -> Function unknown	S	-0.570444	0.366988	1.30284
lmo0922	pantothenate kinase (EC:2.7.1.33); K00867 type I pantothenate kinase [EC:2.7.1.33]		METABOLISM -> Coenzyme transport and metabolism	H	-0.439123	-0.247606	0.235353
lmo0923	ABC transporter ATP-binding protein; K01990 ABC-2 type transport system ATP-binding protein		CELLULAR PROCESSES AND SIGNALING -> Defense mechanisms	V	0.0656393	-0.583954	-0.801294
lmo0924			CELLULAR PROCESSES AND SIGNALING -> Defense mechanisms	V	-0.193247	-0.149102	0.141534
lmo0925	hypothetical protein; K01992 ABC-2 type transport system permease protein		CELLULAR PROCESSES AND SIGNALING -> Defense mechanisms	V	-0.712668	-0.0482466	-0.0704599
lmo0926			INFORMATION STORAGE AND PROCESSING -> Transcription	K	-0.65902	-0.518498	-0.7828
lmo0927	hypothetical protein; K19005 lipoteichoic acid synthase [EC:2.7.8.20]		Cell wall/membrane/envelope biogenesis	M	-2.4992	0.303279	1.66837
lmo0928	3-methyladenine DNA glycosylase; K03652 DNA-3-methyladenine glycosylase [EC:3.2.2.21]		INFORMATION STORAGE AND PROCESSING -> Replication, recombination and repair	L	0.0402751	0.309802	1.11624
lmo0929	sortase; K07284 sortase A [EC:3.4.22.70]		Cell wall/membrane/envelope biogenesis	M	0.027131	-0.575497	-0.113132
lmo0930			POORLY CHARACTERIZED -> General function prediction only	R	-1.15877	-0.322076	-0.701872
lmo0931	lipoate protein ligase A; K03800 lipoate-protein ligase A [EC:2.7.7.63]		METABOLISM -> Coenzyme transport and metabolism	H	-1.45429	-0.423284	-1.07101
lmo0932			POORLY CHARACTERIZED -> Function unknown	S	-0.175702	0.0538175	-0.746802
lmo0933	sugar transferase; K00721 dolichol-phosphate mannosyltransferase [EC:2.4.1.83]		Cell wall/membrane/envelope biogenesis	M	-1.03994	0.132116	-0.244072
lmo0934	hypothetical protein; K18979 epoxyqueuosine reductase [EC:1.17.99.6]		METABOLISM -> Energy production and conversion	C	-1.3871	0.951686	1.88704
lmo0935	rRNA methylase; K03216 tRNA (cytidine/uridine-2'-O-)-methyltransferase [EC:2.1.1.207]		INFORMATION STORAGE AND PROCESSING -> Translation, ribosomal structure and biogenesis	J	-1.03654	0.832163	0.422021
lmo0936	nitroflavin reductase; K19285 FMN reductase (NADPH) [EC:1.5.1.38]		METABOLISM -> Energy production and conversion	C	-0.74797	0.598431	0.241923
lmo0937					-0.822712	-0.270288	0.150789
lmo0938	protein-tyrosine-phosphatase; K01104 protein-tyrosine phosphatase [EC:3.1.3.48]		CELLULAR PROCESSES AND SIGNALING -> Signal transduction mechanisms	T	-0.467255	0.656253	0.317965
lmo0939					0.805452	-0.0432797	0.333496
lmo0940			POORLY CHARACTERIZED -> General function prediction only	R	0.342261	-0.0302059	0.45771
lmo0941			POORLY CHARACTERIZED -> General function prediction only	R	0.861637	0.0190629	0.200828
lmo0942	heat shock protein 90; K04079 molecular chaperone HtpG		CELLULAR PROCESSES AND SIGNALING -> Posttranslational modification, protein turnover, chaperones	O	-0.507034	1.54501	0.226404
lmo0943	fri; non-heme iron-binding ferritin; K04047 starvation-inducible DNA-binding protein	fri	METABOLISM -> Inorganic ion transport and metabolism	P	-2.88781	-0.0862172	-1.89754
lmo0944			POORLY CHARACTERIZED -> Function unknown	S	-1.21309	0.211028	-0.0502584
lmo0945			INFORMATION STORAGE AND PROCESSING -> Replication, recombination and repair	L, R	-0.466842	0.267822	0.942786
lmo0946					-0.130947	0.0249164	0.572665
lmo0947	hypothetical protein; K03449 MFS transporter, CP family, cyanate transporter		METABOLISM -> Inorganic ion transport and metabolism	P	0.209657	-0.333281	0.299302
lmo0948			INFORMATION STORAGE AND PROCESSING -> Transcription	K	0.142306	-0.0662341	0.612113
lmo0949			POORLY CHARACTERIZED -> General function prediction only	R	-0.82669	0.477435	1.12377
lmo0950			POORLY CHARACTERIZED -> General function prediction only	R	-0.829721	0.712927	0.360228
lmo0951					-1.08739	0.803993	1.24944
lmo0952					0.362287	0.326622	0.659348
lmo0953					-1.42554	-0.153742	0.969636
lmo0954					-2.66651	0.42025	0.274463
lmo0955			CELLULAR PROCESSES AND SIGNALING -> Signal transduction mechanisms	T, K	-2.23345	0.386112	-0.0941731
lmo0956	N-acetylglucosamine-6P-phosphate deacetylase; K01443 N-acetylglucosamine-6-phosphate deacetylase [EC:3.5.1.25]		METABOLISM -> Carbohydrate transport and metabolism	G	-1.71485	-0.428294	-0.215575
lmo0957	glucosamine-6-phosphate isomerase; K02564 glucosamine-6-phosphate deaminase [EC:3.5.99.6]		METABOLISM -> Carbohydrate transport and metabolism	G	-1.9151	-0.0419546	-0.304151
lmo0958	GntR family transcirptional regulator; K03710 GntR family transcriptional regulator		INFORMATION STORAGE AND PROCESSING -> Transcription	K	-1.51058	-0.13732	-0.567396
lmo0959	undacaprenyl-phosphate N-acetylglucosaminyltransferase; K02851 UDP-GlcNAc:undecaprenyl-phosphate GlcNAc-1-phosphate transferase [EC:2.7.8.33]		Cell wall/membrane/envelope biogenesis	M	-1.97543	-0.536891	0.848529
lmo0960			CELLULAR PROCESSES AND SIGNALING -> Posttranslational modification, protein turnover, chaperones	O	-0.868976	0.820045	1.86959
lmo0961	protease; K08303 putative protease [EC:3.4.-.-]		CELLULAR PROCESSES AND SIGNALING -> Posttranslational modification, protein turnover, chaperones	O	-0.595819	1.24938	0.743308
lmo0962	lemA; LemA protein; K03744 LemA protein	lemA	POORLY CHARACTERIZED -> Function unknown	S	-1.76636	-0.0635921	-0.600252
lmo0963	heat shock protein HtpX; K03799 heat shock protein HtpX [EC:3.4.24.-]		CELLULAR PROCESSES AND SIGNALING -> Posttranslational modification, protein turnover, chaperones	O	-1.00038	-0.663036	-0.622812
lmo0964			METABOLISM -> Secondary metabolites biosynthesis, transport and catabolism	Q	-1.92249	-0.0141277	-1.10768
lmo0965			POORLY CHARACTERIZED -> Function unknown	S	-1.43482	0.508298	1.4273
lmo0966			POORLY CHARACTERIZED -> General function prediction only	R	-0.968868	0.49491	1.77362
lmo0967	hypothetical protein; K07816 putative GTP pyrophosphokinase [EC:2.7.6.5]		POORLY CHARACTERIZED -> Function unknown	S	-1.13785	0.829832	1.62031
lmo0968	ppnK; inorganic polyphosphate/ATP-NAD kinase (EC:2.7.1.23); K00858 NAD kinase [EC:2.7.1.23]	ppnK	METABOLISM -> Carbohydrate transport and metabolism	G	-1.49339	0.665456	1.13253
lmo0969	ribosomal large subunit pseudouridine synthetase; K06180 23S rRNA pseudouridine1911/1915/1917 synthase [EC:5.4.99.23]		INFORMATION STORAGE AND PROCESSING -> Translation, ribosomal structure and biogenesis	J	-1.59274	0.449218	0.932358
lmo0970	enoyl-ACP reductase (EC:1.3.1.10); K00208 enoyl-[acyl-carrier protein] reductase I [EC:1.3.1.9 1.3.1.10]		METABOLISM -> Lipid transport and metabolism	I	-1.83011	0.504031	1.47654
lmo0971	dltD; DltD protein for D-alanine esterification of lipoteichoic acid and wall teichoic acid; K03740 D-alanine transfer protein	dltD	Cell wall/membrane/envelope biogenesis	M	-2.08727	-0.362735	-2.80705
lmo0972	dltC; D-alanine--poly(phosphoribitol) ligase subunit 2 (EC:6.1.1.13); K14188 D-alanine--poly(phosphoribitol) ligase subunit 2 [EC:6.1.1.13]	dltC	METABOLISM -> Lipid transport and metabolism	I, Q	-2.47211	-0.407034	-2.73388
lmo0973	dltB; DltB protein for D-alanine esterification of lipoteichoic acid and wall teichoic acid; K03739 membrane protein involved in D-alanine export	dltB	Cell wall/membrane/envelope biogenesis	M	-1.98228	-0.101345	-2.2766
lmo0974	dltA; D-alanine--poly(phosphoribitol) ligase subunit 1 (EC:6.1.1.13); K03367 D-alanine--poly(phosphoribitol) ligase subunit 1 [EC:6.1.1.13]	dltA	METABOLISM -> Secondary metabolites biosynthesis, transport and catabolism	Q	-2.46561	-0.0814994	-2.26488
lmo0975	ribose-5-phosphate isomerase A; K01807 ribose 5-phosphate isomerase A [EC:5.3.1.6]		METABOLISM -> Carbohydrate transport and metabolism	G	0.235892	0.109982	0.108013
lmo0976			INFORMATION STORAGE AND PROCESSING -> Transcription	K, R	-1.03571	-0.22598	-0.72774
lmo0977			METABOLISM -> Inorganic ion transport and metabolism	P	-0.608846	-0.057835	-0.967564
lmo0978	branched-chain amino acid aminotransferase (EC:2.6.1.42); K00826 branched-chain amino acid aminotransferase [EC:2.6.1.42]		METABOLISM -> Amino acid transport and metabolism	E, H	-2.13626	0.422743	1.33833
lmo0979	daunorubicin resistance ATP-binding protein; K01990 ABC-2 type transport system ATP-binding protein		CELLULAR PROCESSES AND SIGNALING -> Defense mechanisms	V	-0.250322	0.240366	0.703291
lmo0980	ABC transporter permease; K01992 ABC-2 type transport system permease protein		CELLULAR PROCESSES AND SIGNALING -> Defense mechanisms	V	-0.15148	-0.860843	-0.160628
lmo0981			METABOLISM -> Amino acid transport and metabolism	E, G, P, R	-0.985367	-0.0629741	2.60774
lmo0982			METABOLISM -> Carbohydrate transport and metabolism	G	-0.97659	0.176516	0.845074
lmo0983	glutathione peroxidase; K00432 glutathione peroxidase [EC:1.11.1.9]		CELLULAR PROCESSES AND SIGNALING -> Posttranslational modification, protein turnover, chaperones	O	-0.317126	-0.331636	-0.648197
lmo0984			CELLULAR PROCESSES AND SIGNALING -> Signal transduction mechanisms	T, K	0.570648	0.187316	-0.238923
lmo0985					0.272081	0.258701	-0.219515
lmo0986	antibiotic ABC transporter ATP-binding protein; K11050 multidrug/hemolysin transport system ATP-binding protein		CELLULAR PROCESSES AND SIGNALING -> Defense mechanisms	V	1.04313	-0.0802855	-0.10166
lmo0987	CylB protein; K11051 multidrug/hemolysin transport system permease protein		CELLULAR PROCESSES AND SIGNALING -> Defense mechanisms	V	0.490725	0.164729	0.0260602
lmo0988	prfC; peptide chain release factor 3; K02837 peptide chain release factor 3	prfC	INFORMATION STORAGE AND PROCESSING -> Translation, ribosomal structure and biogenesis	J	-0.839219	0.400681	1.54884
lmo0989			INFORMATION STORAGE AND PROCESSING -> Transcription	K	0.995147	-0.163877	0.144787
lmo0990			CELLULAR PROCESSES AND SIGNALING -> Defense mechanisms	V	0.465195	-0.170931	0.326079
lmo0991			METABOLISM -> Inorganic ion transport and metabolism	P	-0.327986	1.10074	1.85574
lmo0992			METABOLISM -> Inorganic ion transport and metabolism	P	0.0495631	0.0389776	0.860575
lmo0993			METABOLISM -> Inorganic ion transport and metabolism	P	-0.581897	0.185853	1.2125
lmo0994			METABOLISM -> Amino acid transport and metabolism	E, G, P, R	-1.44975	-1.99568	-1.32366
lmo0995			METABOLISM -> Carbohydrate transport and metabolism	G	-1.39832	-1.44082	-0.652689
lmo0996	methylated-DNA-protein-cysteine methyltransferase; K00567 methylated-DNA-[protein]-cysteine S-methyltransferase [EC:2.1.1.63]		INFORMATION STORAGE AND PROCESSING -> Replication, recombination and repair	L	0.357464	0.166404	0.776174
lmo0997	clpE; ATP-dependent protease; K03697 ATP-dependent Clp protease ATP-binding subunit ClpE	clpE	CELLULAR PROCESSES AND SIGNALING -> Posttranslational modification, protein turnover, chaperones	O	1.08293	-1.00707	-1.19276
lmo0998			POORLY CHARACTERIZED -> General function prediction only	R	0.438567	-0.0739439	0.972709
lmo0999			METABOLISM -> Amino acid transport and metabolism	E, G, P, R	-0.252826	-0.409945	0.991397
lmo1000			METABOLISM -> Secondary metabolites biosynthesis, transport and catabolism	Q	-0.252161	-0.236784	1.77645
lmo1001			POORLY CHARACTERIZED -> Function unknown	S	0.165794	-0.975456	-0.200519
lmo1002	ptsH; phosphocarrier protein HPr; K11189 phosphocarrier protein	ptsH	METABOLISM -> Carbohydrate transport and metabolism	G	-0.528555	-0.119855	0.688698
lmo1003	phosphotransferase system enzyme I; K08483 phosphotransferase system, enzyme I, PtsI [EC:2.7.3.9]		METABOLISM -> Carbohydrate transport and metabolism	G	-0.714555	0.065941	-0.228126
lmo1004			Cell cycle control, cell division, chromosome partitioning	D, S	0.593291	-0.159836	0.655436
lmo1005	3-hydroxyisobutyrate dehydrogenase; K00020 3-hydroxyisobutyrate dehydrogenase [EC:1.1.1.31]		METABOLISM -> Lipid transport and metabolism	I	-0.761728	-0.639353	0.404373
lmo1006	aminotransferase; K00841 aminotransferase [EC:2.6.1.-]		METABOLISM -> Amino acid transport and metabolism	E	-0.920273	0.547067	1.22106
lmo1007					-0.328342	-1.01005	0.586365
lmo1008			POORLY CHARACTERIZED -> Function unknown	S	-1.46457	-0.291719	1.38984
lmo1009			POORLY CHARACTERIZED -> General function prediction only	R	-1.07671	-0.0277077	1.33461
lmo1010			INFORMATION STORAGE AND PROCESSING -> Transcription	K	-0.608016	1.0039	1.61642
lmo1011	tetrahydrodipicolinate succinylase; K05822 tetrahydrodipicolinate N-acetyltransferase [EC:2.3.1.89]		METABOLISM -> Amino acid transport and metabolism	E	-1.58194	0.32166	1.58933
lmo1012	N-acyl-L-amino acid amidohydrolase; K05823 N-acetyldiaminopimelate deacetylase [EC:3.5.1.47]		POORLY CHARACTERIZED -> General function prediction only	R	-0.32186	0.205045	-0.0299829
lmo1013	hypothetical protein; K03442 small conductance mechanosensitive channel		Cell wall/membrane/envelope biogenesis	M	-0.351697	0.154612	0.637147
lmo1014	gbuA; glycine/betaine ABC transporter ATP-binding protein; K02000 glycine betaine/proline transport system ATP-binding protein [EC:3.6.3.32]	gbuA	METABOLISM -> Amino acid transport and metabolism	E	-1.11369	-0.0725184	2.05004
lmo1015	gbuB; glycine/betaine ABC transporter permease; K02001 glycine betaine/proline transport system permease protein	gbuB	METABOLISM -> Amino acid transport and metabolism	E	-1.25983	0.53147	0.047759
lmo1016	gbuC; glycine/betaine ABC transporter substrate-binding protein; K02002 glycine betaine/proline transport system substrate-binding protein	gbuC	METABOLISM -> Amino acid transport and metabolism	E	-0.499011	1.02403	0.952371
lmo1017	PTS glucose transporter subunit IIA; K02777 PTS system, glucose-specific IIA component [EC:2.7.1.69]		METABOLISM -> Carbohydrate transport and metabolism	G	-0.794606	0.356572	0.627508
lmo1018	copper homeostasis protein CutC; K06201 copper homeostasis protein		METABOLISM -> Inorganic ion transport and metabolism	P	0.505303	-0.0569796	0.535683
lmo1019	hypothetical protein; K00243 hypothetical protein		POORLY CHARACTERIZED -> Function unknown	S	-0.351004	-0.457701	-0.142798
lmo1020	hypothetical protein; K11622 lia operon protein LiaF		POORLY CHARACTERIZED -> Function unknown	S	-1.71706	0.127241	1.37084
lmo1021	two-component sensor histidine kinase; K11617 two-component system, NarL family, sensor histidine kinase LiaS [EC:2.7.13.3]		CELLULAR PROCESSES AND SIGNALING -> Signal transduction mechanisms	T	-2.00722	0.098723	0.925457
lmo1022	two-component response regulator; K11618 two-component system, NarL family, response regulator LiaR		CELLULAR PROCESSES AND SIGNALING -> Signal transduction mechanisms	T, K	-1.1489	0.304823	0.698972
lmo1023	potassium transporter; K03499 trk system potassium uptake protein TrkA		METABOLISM -> Inorganic ion transport and metabolism	P	-1.20314	-0.162454	0.132395
lmo1024					-1.57371	-0.471287	1.89854
lmo1025			POORLY CHARACTERIZED -> Function unknown	S	-0.948598	-0.208627	1.56632
lmo1026			INFORMATION STORAGE AND PROCESSING -> Transcription	K	-1.61129	0.0503534	0.253635
lmo1027	hypothetical protein; K12574 ribonuclease J [EC:3.1.-.-]		POORLY CHARACTERIZED -> General function prediction only	R	-1.97894	0.441564	0.264121
lmo1028			POORLY CHARACTERIZED -> Function unknown	S	-1.71405	0.205655	1.36195
lmo1029			POORLY CHARACTERIZED -> General function prediction only	R	-1.04455	0.251661	0.405625
lmo1030			INFORMATION STORAGE AND PROCESSING -> Transcription	K	0.0570348	0.26215	0.151258
lmo1031			METABOLISM -> Carbohydrate transport and metabolism	G	1.0205	-0.626461	-0.504169
lmo1032	transketolase; K00615 transketolase [EC:2.2.1.1]		METABOLISM -> Carbohydrate transport and metabolism	G	0.56987	-0.536114	-0.202181
lmo1033	transketolase; K00615 transketolase [EC:2.2.1.1]		METABOLISM -> Carbohydrate transport and metabolism	G	0.206903	-0.590765	0.229538
lmo1034	glycerol kinase; K00864 glycerol kinase [EC:2.7.1.30]		METABOLISM -> Energy production and conversion	C	0.885291	-0.0702371	0.288155
lmo1035	PTS beta-glucoside transporter subunit IIABC; K02755 PTS system, beta-glucosides-specific IIA component [EC:2.7.1.69] K02756 PTS system, beta-glucosides-specific IIB component [EC:2.7.1.69] K02757 PTS system, beta-glucosides-specific IIC component		METABOLISM -> Carbohydrate transport and metabolism	G	0.0514243	-0.560968	0.575389
lmo1036					-0.629575	-0.0976973	0.660792
lmo1037			POORLY CHARACTERIZED -> Function unknown	S	0.313129	-0.185239	0.474174
lmo1038	hypothetical protein; K03752 molybdopterin-guanine dinucleotide biosynthesis protein A [EC:2.7.7.77]		METABOLISM -> Coenzyme transport and metabolism	H	-0.765866	-0.589026	1.07102
lmo1039	ABC transporter ATP-binding protein; K02017 molybdate transport system ATP-binding protein [EC:3.6.3.29]		METABOLISM -> Amino acid transport and metabolism	E	-0.748638	-0.282292	0.905675
lmo1040	molybdenum ABC transporter permease; K02018 molybdate transport system permease protein		METABOLISM -> Inorganic ion transport and metabolism	P	-0.617399	-0.4259	1.11414
lmo1041	molybdate ABC transporter substrate-binding protein; K02020 molybdate transport system substrate-binding protein		METABOLISM -> Inorganic ion transport and metabolism	P	-0.352246	-0.680273	0.684241
lmo1042	molybdopterin biosynthesis protein MoeA; K03750 molybdopterin molybdotransferase [EC:2.10.1.1]		METABOLISM -> Coenzyme transport and metabolism	H	-0.334713	-0.870572	-1.22479
lmo1043	molybdopterin-guanine dinucleotide biosynthesis MobB; K03753 molybdopterin-guanine dinucleotide biosynthesis protein B		METABOLISM -> Coenzyme transport and metabolism	H	0.00424099	-1.97329	-2.496
lmo1044	molybdopterin converting factor subunit 2; K03635 molybdopterin synthase catalytic subunit [EC:2.8.1.12]		METABOLISM -> Coenzyme transport and metabolism	H	-0.707098	-1.34399	-1.3272
lmo1045	molybdopterin converting factor subunit 1; K03636 molybdopterin synthase sulfur carrier subunit		METABOLISM -> Coenzyme transport and metabolism	H	-0.408881	-0.863854	-1.29542
lmo1046	moaC; molybdenum cofactor biosynthesis protein MoaC; K03637 cyclic pyranopterin phosphate synthase [EC:4.1.99.18]	moaC	METABOLISM -> Coenzyme transport and metabolism	H	-0.745894	-0.775212	-0.866739
lmo1047	moaA; molybdenum cofactor biosynthesis protein A; K03639 cyclic pyranopterin phosphate synthase [EC:4.1.99.18]	moaA	METABOLISM -> Coenzyme transport and metabolism	H	-0.705304	-0.936089	-0.733332
lmo1048	molybdenum cofactor biosynthesis protein B; K03638 molybdenum cofactor biosynthesis protein B		METABOLISM -> Coenzyme transport and metabolism	H	0.322799	0.32859	-0.250364
lmo1049	molybdopterin biosynthesis protein MoeB; K11996 adenylyltransferase and sulfurtransferase		METABOLISM -> Coenzyme transport and metabolism	H	-0.303054	-0.237979	-1.04903
lmo1050			POORLY CHARACTERIZED -> General function prediction only	R	-0.870078	0.0788759	0.671486
lmo1051	def; peptide deformylase (EC:3.5.1.88); K01462 peptide deformylase [EC:3.5.1.88]	def	INFORMATION STORAGE AND PROCESSING -> Translation, ribosomal structure and biogenesis	J	-0.879149	0.0746893	0.0998163
lmo1052	pdhA; pyruvate dehydrogenase subunit E1 alpha; K00161 pyruvate dehydrogenase E1 component alpha subunit [EC:1.2.4.1]	pdhA	METABOLISM -> Energy production and conversion	C	-1.0882	0.888888	1.44057
lmo1053	PdhB; pyruvate dehydrogenase subunit E1 beta; K00162 pyruvate dehydrogenase E1 component beta subunit [EC:1.2.4.1]	PdhB	METABOLISM -> Energy production and conversion	C	-0.738209	0.462297	0.795236
lmo1054	pdhC; dihydrolipoamide acetyltransferase; K00627 pyruvate dehydrogenase E2 component (dihydrolipoamide acetyltransferase) [EC:2.3.1.12]	pdhC	METABOLISM -> Energy production and conversion	C	-1.49533	-0.00538998	-0.105484
lmo1055	PdhD; dihydrolipoamide dehydrogenase (EC:1.8.1.4); K00382 dihydrolipoamide dehydrogenase [EC:1.8.1.4]	PdhD	METABOLISM -> Energy production and conversion	C	-1.51551	-0.694003	-0.501708
lmo1056					-0.920443	0.0658255	0.872376
lmo1057			METABOLISM -> Energy production and conversion	C	-1.27653	-0.509001	-1.87402
lmo1058			POORLY CHARACTERIZED -> Function unknown	S	-1.43495	-0.535755	-1.86801
lmo1059			CELLULAR PROCESSES AND SIGNALING -> Posttranslational modification, protein turnover, chaperones	O	-1.57472	-0.573119	-1.9583
lmo1060	transcriptional regulator; K18344 two-component system, OmpR family, response regulator VanR		CELLULAR PROCESSES AND SIGNALING -> Signal transduction mechanisms	T, K	0.112336	0.475093	0.0374259
lmo1061	two-component sensor histidine kinase; K18345 two-component system, OmpR family, sensor histidine kinase VanS [EC:2.7.13.3]		CELLULAR PROCESSES AND SIGNALING -> Signal transduction mechanisms	T	-0.0229768	-0.266273	-0.277807
lmo1062	ABC transporters permease; K02004 putative ABC transport system permease protein		CELLULAR PROCESSES AND SIGNALING -> Defense mechanisms	V	0.461646	0.172425	0.339426
lmo1063	ABC transporter ATP binding protein; K02003 putative ABC transport system ATP-binding protein		CELLULAR PROCESSES AND SIGNALING -> Defense mechanisms	V	0.408649	0.596937	0.45923
lmo1064	transporter; K03284 magnesium transporter		METABOLISM -> Inorganic ion transport and metabolism	P	-0.784321	-0.630116	-0.262953
lmo1065			POORLY CHARACTERIZED -> Function unknown	S	-0.714282	0.471234	0.753468
lmo1066	myo-inositol-1(or 4)-monophosphatase; K01092 myo-inositol-1(or 4)-monophosphatase [EC:3.1.3.25]		METABOLISM -> Carbohydrate transport and metabolism	G	-1.39772	0.248073	-0.127458
lmo1067	GTP-binding elongation factor; K06207 GTP-binding protein		CELLULAR PROCESSES AND SIGNALING -> Signal transduction mechanisms	T	-2.00826	1.59959	2.84685
lmo1068					-2.47169	-1.55352	-3.6225
lmo1069			POORLY CHARACTERIZED -> Function unknown	S	0.35987	0.307545	0.380075
lmo1070			POORLY CHARACTERIZED -> Function unknown	S	-1.09068	-0.32531	-0.108536
lmo1071	cell division protein FtsW; K03588 cell division protein FtsW		Cell cycle control, cell division, chromosome partitioning	D	-1.26747	-0.0830726	1.82202
lmo1072	pycA; pyruvate carboxylase (EC:6.4.1.1); K01958 pyruvate carboxylase [EC:6.4.1.1]	pycA	METABOLISM -> Energy production and conversion	C	-2.21683	-1.03875	0.312391
lmo1073	metal ABC transporter substrate-binding protein; K02016 iron complex transport system substrate-binding protein		METABOLISM -> Inorganic ion transport and metabolism	P	0.0894591	-0.131922	0.326335
lmo1074	teichoic acid translocation permease TagG; K09692 teichoic acid transport system permease protein		Cell wall/membrane/envelope biogenesis	M, G	-1.09119	0.632822	1.51476
lmo1075	teichoic acid ABC transporter ATP-binding protein; K09693 teichoic acid transport system ATP-binding protein [EC:3.6.3.40]		Cell wall/membrane/envelope biogenesis	M, G	-1.31123	0.600179	1.29083
lmo1076			CELLULAR PROCESSES AND SIGNALING -> Cell motility	N, U	-0.258649	0.517235	0.116862
lmo1077	teichoic acid biosynthesis protein B; K18704 CDP-ribitol ribitolphosphotransferase [EC:2.7.8.14]		Cell wall/membrane/envelope biogenesis	M	-1.5713	0.883086	1.9052
lmo1078	UDP-glucose pyrophosphorylase; K00963 UTP--glucose-1-phosphate uridylyltransferase [EC:2.7.7.9]		Cell wall/membrane/envelope biogenesis	M	-0.517344	0.899071	0.933852
lmo1079			POORLY CHARACTERIZED -> Function unknown	S	-0.677156	0.734097	0.63553
lmo1080			Cell wall/membrane/envelope biogenesis	M	-1.57234	0.618091	0.510113
lmo1081	glucose-1-phosphate thymidyl transferase; K00973 glucose-1-phosphate thymidylyltransferase [EC:2.7.7.24]		Cell wall/membrane/envelope biogenesis	M	-1.40105	-0.574702	-0.790002
lmo1082	dTDP-sugar epimerase; K01790 dTDP-4-dehydrorhamnose 3,5-epimerase [EC:5.1.3.13]		Cell wall/membrane/envelope biogenesis	M	-1.10623	0.304622	-0.156214
lmo1083	dTDP-D-glucose 4,6-dehydratase; K01710 dTDP-glucose 4,6-dehydratase [EC:4.2.1.46]		Cell wall/membrane/envelope biogenesis	M	-1.65075	-0.262882	-0.796786
lmo1084	DTDP-L-rhamnose synthetase; K00067 dTDP-4-dehydrorhamnose reductase [EC:1.1.1.133]		Cell wall/membrane/envelope biogenesis	M	-1.42342	-0.109231	-0.927947
lmo1085			Cell wall/membrane/envelope biogenesis	M	0.165239	0.320666	-0.0938216
lmo1086	ispD; 2-C-methyl-D-erythritol 4-phosphate cytidylyltransferase (EC:2.7.7.60); K00991 2-C-methyl-D-erythritol 4-phosphate cytidylyltransferase [EC:2.7.7.60]	ispD	METABOLISM -> Lipid transport and metabolism	I	-1.64097	0.395728	-0.18133
lmo1087	glucitol dehydrogenase; K05352 ribitol-5-phosphate 2-dehydrogenase [EC:1.1.1.137]		METABOLISM -> Amino acid transport and metabolism	E, R	-0.982997	0.2279	-0.451415
lmo1088		tagB	Cell wall/membrane/envelope biogenesis	M	-0.374432	-0.196719	-0.150707
lmo1089	tagD; glycerol-3-phosphate cytidylyltransferase; K00980 glycerol-3-phosphate cytidylyltransferase [EC:2.7.7.39]	tagD	Cell wall/membrane/envelope biogenesis	M, I	-0.293375	-0.152024	0.216532
lmo1090			Cell wall/membrane/envelope biogenesis	M	-1.16289	0.0404011	0.519472
lmo1091			Cell wall/membrane/envelope biogenesis	M	-0.0968526	-0.155082	-0.0910156
lmo1092	nicotinate phosphoribosyltransferase; K00763 nicotinate phosphoribosyltransferase [EC:6.3.4.21]		METABOLISM -> Coenzyme transport and metabolism	H	-1.83816	-0.224521	0.931925
lmo1093	nadE; NAD synthetase (EC:6.3.1.5); K01916 NAD synthase [EC:6.3.1.5]	nadE	METABOLISM -> Coenzyme transport and metabolism	H	-1.36175	-0.0216615	-0.2363
lmo1094			POORLY CHARACTERIZED -> Function unknown	S	1.31486	0.306282	0.195078
lmo1095	PTS cellbiose transporter subunit IIB; K02760 PTS system, cellobiose-specific IIB component [EC:2.7.1.69]		METABOLISM -> Carbohydrate transport and metabolism	G	0.123034	-0.506541	-0.963158
lmo1096	guaA; GMP synthase (EC:6.3.5.2); K01951 GMP synthase (glutamine-hydrolysing) [EC:6.3.5.2]	guaA	METABOLISM -> Nucleotide transport and metabolism	F	-1.68977	1.84894	2.79712
lmo1097			INFORMATION STORAGE AND PROCESSING -> Replication, recombination and repair	L	1.2113	0.0116539	-0.0433029
lmo1098					0.643199	0.331488	0.671333
lmo1099			CELLULAR PROCESSES AND SIGNALING -> Signal transduction mechanisms	T, K	0.938376	0.200882	0.493025
lmo1100	cadA; cadmium resistance protein; K01534 Cd2ﶙexporting ATPase [EC:3.6.3.3 3.6.3.5]	cadA	METABOLISM -> Inorganic ion transport and metabolism	P	0.996296	-0.0425772	0.0504611
lmo1101	lipoprotein signal peptidase; K03101 signal peptidase II [EC:3.4.23.36]		Cell wall/membrane/envelope biogenesis	M, U	0.1163	-0.0939392	0.267691
lmo1102			INFORMATION STORAGE AND PROCESSING -> Transcription	K	1.12605	0.231798	0.458157
lmo1103					0.574823	-1.0602	-1.09214
lmo1104			Cell wall/membrane/envelope biogenesis	M	0.788343	-0.0540087	0.394681
lmo1105			Cell cycle control, cell division, chromosome partitioning	D	0.935786	-0.0447794	0.317494
lmo1106			INFORMATION STORAGE AND PROCESSING -> Replication, recombination and repair	L, R	1.06347	-0.211385	-0.0870068
lmo1107					0.682071	-0.46735	-0.189431
lmo1108			POORLY CHARACTERIZED -> General function prediction only	R	1.15242	0.196736	0.516687
lmo1109					0.952673	-0.166401	-0.105125
lmo1110					0.757484	0.0926863	0.379355
lmo1111	hypothetical protein; K07467 phage replication initiation protein		INFORMATION STORAGE AND PROCESSING -> Transcription	K	0.900795	0.10261	0.543954
lmo1112			Cell cycle control, cell division, chromosome partitioning	D	1.12901	0.13823	0.0616855
lmo1113					0.57509	0.0428236	0.348745
lmo1114					1.14747	0.171929	0.432509
lmo1115					0.970603	0.0570348	0.30034
lmo1116			INFORMATION STORAGE AND PROCESSING -> Transcription	K	0.834659	0.111753	0.447116
lmo1117			METABOLISM -> Amino acid transport and metabolism	E	0.702738	0.0580553	0.776335
lmo1118			INFORMATION STORAGE AND PROCESSING -> Replication, recombination and repair	L	1.11482	-0.122316	-0.0719554
lmo1119	methylase; K06223 DNA adenine methylase [EC:2.1.1.72]		INFORMATION STORAGE AND PROCESSING -> Replication, recombination and repair	L	0.585455	0.0770827	0.679547
lmo1120					0.507976	0.219182	0.778602
lmo1121					0.790559	-0.0718403	0.140122
lmo1122					0.522017	-0.0186521	0.66562
lmo1123					0.851421	0.325927	0.636783
lmo1124					0.976777	-0.157073	-0.172896
lmo1125					-0.288768	-0.17506	0.903251
lmo1126	hypothetical protein; K03827 putative acetyltransferase [EC:2.3.1.-]		INFORMATION STORAGE AND PROCESSING -> Transcription	K, R	-1.36489	0.381185	2.26504
lmo1127			POORLY CHARACTERIZED -> Function unknown	S	-0.255216	-0.244741	0.769984
lmo1128			POORLY CHARACTERIZED -> General function prediction only	R	0.0835553	-0.00334809	0.699606
lmo1129			POORLY CHARACTERIZED -> General function prediction only	R	0.108182	0.243966	0.594938
lmo1130			INFORMATION STORAGE AND PROCESSING -> Transcription	K	0.606125	-0.0584643	-0.0882789
lmo1131	ABC transporter ATP-binding protein; K06148 ATP-binding cassette, subfamily C, bacterial		CELLULAR PROCESSES AND SIGNALING -> Posttranslational modification, protein turnover, chaperones	O, C	-0.963667	-0.375927	2.02508
lmo1132	ABC transporter ATP-binding protein; K06148 ATP-binding cassette, subfamily C, bacterial		CELLULAR PROCESSES AND SIGNALING -> Defense mechanisms	V	-1.34593	0.210467	2.68442
lmo1133			POORLY CHARACTERIZED -> Function unknown	S	1.0246	0.121705	0.262244
lmo1134			INFORMATION STORAGE AND PROCESSING -> Transcription	K	-0.0770171	-0.0651151	0.872407
lmo1135					0.675423	0.298832	0.864618
lmo1136			Cell wall/membrane/envelope biogenesis	M, S	0.344672	0.144329	0.412109
lmo1137					-0.252526	-0.499206	0.580317
lmo1138	ATP-dependent Clp protease proteolytic subunit; K01358 ATP-dependent Clp protease, protease subunit [EC:3.4.21.92]		CELLULAR PROCESSES AND SIGNALING -> Posttranslational modification, protein turnover, chaperones	O, U	-1.18899	-0.620335	-0.30456
lmo1139					0.573949	-0.00456984	0.084235
lmo1140			POORLY CHARACTERIZED -> Function unknown	S	-1.53294	-0.560453	0.0990738
lmo1141	uroporphyrin-III C-methyltransferase; K02304 precorrin-2 dehydrogenase / sirohydrochlorin ferrochelatase [EC:1.3.1.76 4.99.1.4]		METABOLISM -> Coenzyme transport and metabolism	H	-0.188251	-0.0702103	0.828862
lmo1142			METABOLISM -> Energy production and conversion	C	-0.128841	-0.281752	0.207779
lmo1143			METABOLISM -> Energy production and conversion	C, Q	0.298618	-1.08708	-0.914547
lmo1144	PduU protein; K04031 ethanolamine utilization protein EutS		METABOLISM -> Amino acid transport and metabolism	E	0.073861	-0.381426	0.223189
lmo1145	PduV protein; K04029 ethanolamine utilization protein EutP		METABOLISM -> Amino acid transport and metabolism	E	0.247828	0.384724	0.287389
lmo1146					0.333168	-0.120673	0.0650859
lmo1147	cobalamin biosynthesis protein CopB; K02231 adenosylcobinamide kinase / adenosylcobinamide-phosphate guanylyltransferase [EC:2.7.1.156 2.7.7.62]		METABOLISM -> Coenzyme transport and metabolism	H	0.891682	0.13001	0.382038
lmo1148	cobalamin (5'-phosphatase) synthetase; K02233 adenosylcobinamide-GDP ribazoletransferase [EC:2.7.8.26]		METABOLISM -> Coenzyme transport and metabolism	H	0.548372	0.305088	0.224793
lmo1149	alpha-ribazole-5'-phosphatase; K02226 alpha-ribazole phosphatase [EC:3.1.3.73]		METABOLISM -> Carbohydrate transport and metabolism	G	0.416544	0.215204	0.662244
lmo1150			CELLULAR PROCESSES AND SIGNALING -> Signal transduction mechanisms	T, K	0.434152	-0.516431	-0.404859
lmo1151			METABOLISM -> Energy production and conversion	C, Q	0.408315	-0.425774	-0.232003
lmo1152			METABOLISM -> Amino acid transport and metabolism	E	0.470968	0.160676	0.504045
lmo1153	propanediol dehydratase subunit alpha; K01699 propanediol dehydratase large subunit [EC:4.2.1.28]		METABOLISM -> Secondary metabolites biosynthesis, transport and catabolism	Q	0.738293	0.303411	0.372102
lmo1154	diol dehydratase subunit gamma; K13919 propanediol dehydratase medium subunit [EC:4.2.1.28]				0.763913	0.821398	0.38
lmo1155	diol dehydratase subunit gamma; K13920 propanediol dehydratase small subunit [EC:4.2.1.28]		METABOLISM -> Secondary metabolites biosynthesis, transport and catabolism	Q	0.482059	0.823401	0.464226
lmo1156			Cell cycle control, cell division, chromosome partitioning	D	0.423035	0.314204	0.504683
lmo1157					0.573586	0.695677	0.417685
lmo1158			METABOLISM -> Energy production and conversion	C, Q	0.416808	1.5253	0.386856
lmo1159			METABOLISM -> Energy production and conversion	C, Q	0.321308	0.357195	0.528867
lmo1160	PduL protein; K13923 phosphate propanoyltransferase [EC:2.3.1.222]		METABOLISM -> Secondary metabolites biosynthesis, transport and catabolism	Q	0.466097	0.520573	0.487064
lmo1161	ethanolamine utilization protein EutJ; K04024 ethanolamine utilization protein EutJ		METABOLISM -> Amino acid transport and metabolism	E	0.318417	0.694044	0.28251
lmo1162					0.296759	-0.0509348	0.0472213
lmo1163			METABOLISM -> Energy production and conversion	C, Q	0.607499	0.0901943	0.370411
lmo1164			POORLY CHARACTERIZED -> General function prediction only	R, S	0.488323	0.75977	0.613422
lmo1165	ethanolamine utilization protein EutE; K13922 propionaldehyde dehydrogenase [EC:1.2.1.87]		METABOLISM -> Energy production and conversion	C	0.891046	0.0952223	-0.031754
lmo1166	NADPH-dependent butanol dehydrogenase; K13921 1-propanol dehydrogenase		METABOLISM -> Energy production and conversion	C	0.484542	0.0170402	0.140706
lmo1167	glpF; glycerol uptake facilitator protein; K02440 glycerol uptake facilitator protein	glpF	METABOLISM -> Carbohydrate transport and metabolism	G	0.789771	0.681976	0.370533
lmo1168	AckA2; acetate kinase; K00925 acetate kinase [EC:2.7.2.1]	AckA2	METABOLISM -> Energy production and conversion	C	0.35276	-0.0160805	0.449632
lmo1169	cobD; threonine-phosphate decarboxylase (EC:4.1.1.81); K04720 threonine-phosphate decarboxylase [EC:4.1.1.81]	cobD	METABOLISM -> Amino acid transport and metabolism	E	0.0519883	0.191856	0.945176
lmo1170	PduX protein; K16651 L-threonine kinase [EC:2.7.1.177]		METABOLISM -> Secondary metabolites biosynthesis, transport and catabolism	Q	-0.0381989	0.657475	1.09181
lmo1171		pduQ	METABOLISM -> Energy production and conversion	C	1.0486	0.353178	0.456759
lmo1172	two-component response regulator; K07183 response regulator NasT		CELLULAR PROCESSES AND SIGNALING -> Signal transduction mechanisms	T	-0.395673	0.149426	1.38473
lmo1173			CELLULAR PROCESSES AND SIGNALING -> Signal transduction mechanisms	T	0.260042	0.556316	0.817453
lmo1174	eutA; ethanolamine utilization protein EutA; K04019 ethanolamine utilization protein EutA	eutA	METABOLISM -> Amino acid transport and metabolism	E	0.789389	0.449358	0.100292
lmo1175	eutB; ethanolamine ammonia-lyase large subunit; K03735 ethanolamine ammonia-lyase large subunit [EC:4.3.1.7]	eutB	METABOLISM -> Amino acid transport and metabolism	E	0.586922	0.160497	0.388746
lmo1176	eutC; ethanolamine ammonia-lyase small subunit (EC:4.3.1.7); K03736 ethanolamine ammonia-lyase small subunit [EC:4.3.1.7]	eutC	METABOLISM -> Amino acid transport and metabolism	E	0.463442	0.394896	0.739609
lmo1177	carboxysome structural protein EutL; K04026 ethanolamine utilization protein EutL		METABOLISM -> Amino acid transport and metabolism	E	1.20881	-0.0323172	0.176748
lmo1178			CELLULAR PROCESSES AND SIGNALING -> Cell motility	N, T, C, Q	0.64868	0.23792	0.612496
lmo1179			METABOLISM -> Energy production and conversion	C	0.449578	0.624771	0.818767
lmo1180	carboxysome structural protein; K04027 ethanolamine utilization protein EutM		METABOLISM -> Energy production and conversion	C, Q	1.00575	-1.01083	-1.07036
lmo1181	cobalamin adenosyl transferase; K04032 ethanolamine utilization cobalamin adenosyltransferase [EC:2.5.1.17]		METABOLISM -> Amino acid transport and metabolism	E	0.658459	0.209078	0.63313
lmo1182			METABOLISM -> Secondary metabolites biosynthesis, transport and catabolism	Q	0.489875	0.559434	0.642327
lmo1183					1.06063	0.290357	0.348149
lmo1184	carbon dioxide concentrating mechanism protein; K04028 ethanolamine utilization protein EutN		METABOLISM -> Energy production and conversion	C, Q	0.601757	0.197284	0.616771
lmo1185			METABOLISM -> Energy production and conversion	C, Q	1.16361	0.113263	0.362355
lmo1186	ethanolamine utilization protein EutH; K04023 ethanolamine transporter		METABOLISM -> Amino acid transport and metabolism	E	0.824915	0.292189	0.379828
lmo1187	ethanolamine utilization protein EutQ; K04030 ethanolamine utilization protein EutQ		METABOLISM -> Amino acid transport and metabolism	E	0.716462	0.172492	0.566034
lmo1188					-0.535928	0.156864	1.08725
lmo1189			INFORMATION STORAGE AND PROCESSING -> Transcription	K	0.48675	-0.880557	-0.541055
lmo1190			METABOLISM -> Amino acid transport and metabolism	E, G, P, R	0.812844	-0.45073	-0.165542
lmo1191	cbiA; cobyrinic acid a,c-diamide synthase; K02224 cobyrinic acid a,c-diamide synthase [EC:6.3.5.9 6.3.5.11]	cbiA	METABOLISM -> Coenzyme transport and metabolism	H	0.850341	0.147653	0.331037
lmo1192	cobD; cobalamin biosynthesis protein; K02227 adenosylcobinamide-phosphate synthase [EC:6.3.1.10]	cobD	METABOLISM -> Coenzyme transport and metabolism	H	1.32164	0.0900742	0.195096
lmo1193	cbiC; cobalt-precorrin-8X methylmutase (EC:5.4.1.2); K06042 precorrin-8X/cobalt-precorrin-8 methylmutase [EC:5.4.99.61 5.4.99.60]	cbiC	METABOLISM -> Coenzyme transport and metabolism	H	0.864577	0.175004	0.377859
lmo1194	cbiD; cobalt-precorrin-6A synthase; K02188 cobalt-precorrin-5B (C1)-methyltransferase [EC:2.1.1.195]	cbiD	METABOLISM -> Coenzyme transport and metabolism	H	0.813005	2.07157	0.534025
lmo1195	cbiE; cobalt-precorrin-6Y C(5)-methyltransferase; K03399 cobalt-precorrin-7 (C5)-methyltransferase [EC:2.1.1.289]	cbiE	METABOLISM -> Coenzyme transport and metabolism	H	1.31832	0.219733	0.24758
lmo1196	cobalt-precorrin-6Y C(15)-methyltransferase; K02191 cobalt-precorrin-6B (C15)-methyltransferase [EC:2.1.1.196]		METABOLISM -> Coenzyme transport and metabolism	H	0.684478	-0.601182	-0.21725
lmo1197	cbiF; precorrin-3 methylase; K05936 precorrin-4/cobalt-precorrin-4 C11-methyltransferase [EC:2.1.1.133 2.1.1.271]	cbiF	METABOLISM -> Coenzyme transport and metabolism	H	0.731528	0.352768	0.477578
lmo1198	cbiG; cobalamin biosynthesis protein CbiG; K02189 cobalt-precorrin 5A hydrolase [EC:3.7.1.12]	cbiG	METABOLISM -> Coenzyme transport and metabolism	H	1.29134	0.0551743	0.148818
lmo1199	cbiH; precorrin-3B C17-methyltransferase; K05934 precorrin-3B C17-methyltransferase [EC:2.1.1.131]	cbiH	METABOLISM -> Coenzyme transport and metabolism	H	0.767329	0.203831	0.423957
lmo1200	cobalamin biosynthesis protein CbiJ; K05895 precorrin-6A/cobalt-precorrin-6A reductase [EC:1.3.1.54 1.3.1.106]		METABOLISM -> Coenzyme transport and metabolism	H	0.80422	-0.163738	0.223269
lmo1201	uroporphyrinogen-III methyltransferase/uroporphyrinogen-III synthase; K13542 uroporphyrinogen III methyltransferase / synthase [EC:2.1.1.107 4.2.1.75]		METABOLISM -> Coenzyme transport and metabolism	H	1.09798	0.00908531	0.240381
lmo1202	cbiK; cobalt chelatase; K02190 sirohydrochlorin cobaltochelatase [EC:4.99.1.3]	cbiK	METABOLISM -> Coenzyme transport and metabolism	H	0.432135	0.0343492	0.481735
lmo1203	cbiL; cobalt-precorrin-2 C(20)-methyltransferase (EC:2.1.1.130); K03394 precorrin-2/cobalt-factor-2 C20-methyltransferase [EC:2.1.1.130 2.1.1.151]	cbiL	METABOLISM -> Coenzyme transport and metabolism	H	1.00822	0.0825755	0.410196
lmo1204	cobalamin biosynthesis protein CbiM; K02007 cobalt/nickel transport system permease protein		METABOLISM -> Inorganic ion transport and metabolism	P	1.01096	-0.0087893	-0.0810797
lmo1205	cobalamin biosynthesis protein CbiN; K02009 cobalt/nickel transport protein		METABOLISM -> Inorganic ion transport and metabolism	P	0.646157	-0.102355	0.251965
lmo1206	cbiQ; cobalamin biosynthesis protein CbiQ; K02008 cobalt/nickel transport system permease protein	cbiQ	METABOLISM -> Inorganic ion transport and metabolism	P	0.802044	-0.129657	0.0106902
lmo1207	cobalt transporter ATP-binding protein CbiO; K02006 cobalt/nickel transport system ATP-binding protein		METABOLISM -> Inorganic ion transport and metabolism	P	0.806492	0.0136598	-0.00841468
lmo1208	cbiP; cobyric acid synthase CbiP; K02232 adenosylcobyric acid synthase [EC:6.3.5.10]	cbiP	METABOLISM -> Coenzyme transport and metabolism	H	0.392362	-0.0972462	0.268683
lmo1209	hypothetical protein; K00798 cob(I)alamin adenosyltransferase [EC:2.5.1.17]		POORLY CHARACTERIZED -> Function unknown	S	-0.140751	-0.112252	-0.128993
lmo1210	hypothetical protein; K09936 bacterial/archaeal transporter family-2 protein		POORLY CHARACTERIZED -> Function unknown	S	0.556057	-0.491836	0.12563
lmo1211	hypothetical protein; K09936 bacterial/archaeal transporter family-2 protein		POORLY CHARACTERIZED -> Function unknown	S	-1.47497	-0.363042	1.93596
lmo1212			METABOLISM -> Nucleotide transport and metabolism	F	0.419395	0.0790509	0.372483
lmo1213			INFORMATION STORAGE AND PROCESSING -> Transcription	K	0.705948	-0.0839745	0.207693
lmo1214					-0.137328	-0.375369	-0.0277506
lmo1215			CELLULAR PROCESSES AND SIGNALING -> Cell motility	N, U	-0.522779	0.382836	1.37477
lmo1216	N-acetylmuramoyl-L-alanine amidase; K03796 Bax protein		CELLULAR PROCESSES AND SIGNALING -> Cell motility	N, U	-1.02357	0.766301	3.53522
lmo1217			METABOLISM -> Carbohydrate transport and metabolism	G	0.236373	-1.39012	-2.20646
lmo1218	rRNA methylase; K03437 RNA methyltransferase, TrmH family		INFORMATION STORAGE AND PROCESSING -> Translation, ribosomal structure and biogenesis	J	-1.01069	-0.536023	-1.00335
lmo1219					0.76775	-1.22494	-1.1033
lmo1220			INFORMATION STORAGE AND PROCESSING -> Transcription	K	-0.339484	-1.025	-0.940051
lmo1221	pheS; phenylalanyl-tRNA synthetase subunit alpha (EC:6.1.1.20); K01889 phenylalanyl-tRNA synthetase alpha chain [EC:6.1.1.20]	pheS	INFORMATION STORAGE AND PROCESSING -> Translation, ribosomal structure and biogenesis	J	-0.448409	0.646304	0.710631
lmo1222	pheT; phenylalanyl-tRNA synthetase subunit beta; K01890 phenylalanyl-tRNA synthetase beta chain [EC:6.1.1.20]	pheT	INFORMATION STORAGE AND PROCESSING -> Translation, ribosomal structure and biogenesis	J ,R	-0.872258	-0.158334	-1.30187
lmo1223	ABC transporter ATP-binding proteins; K02003 putative ABC transport system ATP-binding protein		CELLULAR PROCESSES AND SIGNALING -> Defense mechanisms	V	-0.560762	0.00762798	0.287243
lmo1224	hypothetical protein; K02004 putative ABC transport system permease protein		CELLULAR PROCESSES AND SIGNALING -> Defense mechanisms	V	-0.0787796	0.0118774	-0.460966
lmo1225			INFORMATION STORAGE AND PROCESSING -> Transcription	K	-0.370884	-0.996138	0.258122
lmo1226	transporter; K06994 putative drug exporter of the RND superfamily		POORLY CHARACTERIZED -> General function prediction only	R	-0.991344	-0.757851	0.458151
lmo1227	uracil-DNA glycosylase; K03648 uracil-DNA glycosylase [EC:3.2.2.27]		INFORMATION STORAGE AND PROCESSING -> Replication, recombination and repair	L	0.166697	0.134868	0.557469
lmo1228	rnhC; ribonuclease HIII (EC:3.1.26.4); K03471 ribonuclease HIII [EC:3.1.26.4]	rnhC	INFORMATION STORAGE AND PROCESSING -> Replication, recombination and repair	L	0.524448	0.0723355	0.300691
lmo1229	hypothetical protein; K09888 cell division protein ZapA		POORLY CHARACTERIZED -> Function unknown	S	-1.28224	-0.105661	1.60898
lmo1230			POORLY CHARACTERIZED -> General function prediction only	R	-1.28572	0.230425	1.29688
lmo1231	DNA polymerase beta; K02347 DNA polymerase (family X)		INFORMATION STORAGE AND PROCESSING -> Replication, recombination and repair	L, E, R	0.233513	-0.695248	-1.83472
lmo1232	recombination and DNA strand exchange inhibitor protein; K07456 DNA mismatch repair protein MutS2		INFORMATION STORAGE AND PROCESSING -> Replication, recombination and repair	L	-0.644155	-0.788589	-1.02745
lmo1233	trxA; thioredoxin; K03671 thioredoxin 1	trxA	CELLULAR PROCESSES AND SIGNALING -> Posttranslational modification, protein turnover, chaperones	O, C	-1.68299	0.319479	-0.676185
lmo1234	uvrC; excinuclease ABC subunit C; K03703 excinuclease ABC subunit C	uvrC	INFORMATION STORAGE AND PROCESSING -> Replication, recombination and repair	L	-0.872268	1.29375	0.874047
lmo1235	aspartate kinase (EC:2.7.2.4); K00928 aspartate kinase [EC:2.7.2.4]		METABOLISM -> Amino acid transport and metabolism	E	-1.49663	0.401331	1.82586
lmo1236					-1.01478	0.0923626	1.1593
lmo1237	racE; glutamate racemase; K01776 glutamate racemase [EC:5.1.1.3]	racE	Cell wall/membrane/envelope biogenesis	M	-1.13076	0.525732	1.43384
lmo1238	rph; ribonuclease PH (EC:2.7.7.56); K00989 ribonuclease PH [EC:2.7.7.56]	rph	INFORMATION STORAGE AND PROCESSING -> Translation, ribosomal structure and biogenesis	J	-1.63162	0.574998	1.25214
lmo1239	nucleoside-triphosphatase; K02428 XTP/dITP diphosphohydrolase [EC:3.6.1.66]		METABOLISM -> Nucleotide transport and metabolism	F	-1.51914	0.992646	1.22495
lmo1240			POORLY CHARACTERIZED -> General function prediction only	R	-1.3808	0.475461	0.477726
lmo1241			POORLY CHARACTERIZED -> Function unknown	S	-1.71587	-1.08265	0.0756001
lmo1242			POORLY CHARACTERIZED -> Function unknown	S	0.614795	-0.17082	-0.358976
lmo1243	hypothetical protein; K04750 PhnB protein		POORLY CHARACTERIZED -> Function unknown	S	0.684594	0.215602	0.148463
lmo1244	phosphoglycerate mutase; K15634 probable phosphoglycerate mutase [EC:5.4.2.12]		METABOLISM -> Carbohydrate transport and metabolism	G	0.0817981	0.0126111	0.0640705
lmo1245			CELLULAR PROCESSES AND SIGNALING -> Cell motility	N, T	-0.0174208	0.277262	0.865917
lmo1246			INFORMATION STORAGE AND PROCESSING -> Translation, ribosomal structure and biogenesis	J, K, L	-0.663404	0.561626	1.06997
lmo1247					-0.38636	1.33814	0.429538
lmo1248	hypothetical protein; K03574 8-oxo-dGTP diphosphatase [EC:3.6.1.55]		INFORMATION STORAGE AND PROCESSING -> Replication, recombination and repair	L, R	-0.0745288	0.685645	0.891389
lmo1249					0.485098	-0.374284	-1.40594
lmo1250			METABOLISM -> Amino acid transport and metabolism	E, G, P, R	0.352473	0.328634	-2.81499
lmo1251			CELLULAR PROCESSES AND SIGNALING -> Signal transduction mechanisms	T	-0.217044	0.483946	1.11751
lmo1252			POORLY CHARACTERIZED -> Function unknown	S	0.219038	-0.00110437	0.569058
lmo1253	GntR family transcriptional regulator; K03486 GntR family transcriptional regulator, trehalose operon transcriptional repressor		INFORMATION STORAGE AND PROCESSING -> Transcription	K	-0.894803	0.0968668	0.491841
lmo1254	alpha,alpha-phosphotrehalase; K01226 trehalose-6-phosphate hydrolase [EC:3.2.1.93]		METABOLISM -> Carbohydrate transport and metabolism	G	-0.507012	-2.81141	-4.39062
lmo1255	PTS trehalose transporter subunit IIBC; K02818 PTS system, trehalose-specific IIB component [EC:2.7.1.69] K02819 PTS system, trehalose-specific IIC component		METABOLISM -> Carbohydrate transport and metabolism	G	-1.0491	-1.73889	-3.18123
lmo1256			INFORMATION STORAGE AND PROCESSING -> Replication, recombination and repair	L, R	-0.118429	-0.866605	-0.962467
lmo1257					-1.84659	-1.36749	-3.84084
lmo1258			METABOLISM -> Lipid transport and metabolism	I	0.73486	-0.757432	-1.51064
lmo1259	proA; gamma-glutamyl phosphate reductase; K00147 glutamate-5-semialdehyde dehydrogenase [EC:1.2.1.41]	proA	METABOLISM -> Amino acid transport and metabolism	E	-0.629174	0.0058221	0.178499
lmo1260	proB; gamma-glutamyl kinase (EC:2.7.2.11); K00931 glutamate 5-kinase [EC:2.7.2.11]	proB	METABOLISM -> Amino acid transport and metabolism	E	-0.36663	0.373846	0.822301
lmo1261			POORLY CHARACTERIZED -> Function unknown	S	-2.56592	-2.79343	0.437928
lmo1262			INFORMATION STORAGE AND PROCESSING -> Transcription	K	-0.447181	-0.691554	0.370202
lmo1263			INFORMATION STORAGE AND PROCESSING -> Transcription	K	0.381858	0.255336	0.320721
lmo1264					0.812897	0.226672	0.431181
lmo1265					0.348571	0.405998	0.873049
lmo1266			POORLY CHARACTERIZED -> General function prediction only	R	-0.315226	0.850528	1.75749
lmo1267	tig; trigger factor; K03545 trigger factor	tig	CELLULAR PROCESSES AND SIGNALING -> Posttranslational modification, protein turnover, chaperones	O	-1.18518	0.257791	0.538753
lmo1268	clpX; ATP-dependent protease ATP-binding subunit ClpX; K03544 ATP-dependent Clp protease ATP-binding subunit ClpX	clpX	CELLULAR PROCESSES AND SIGNALING -> Posttranslational modification, protein turnover, chaperones	O	-0.539261	-0.431992	-0.777957
lmo1269	type I signal peptidase; K03100 signal peptidase I [EC:3.4.21.89]		CELLULAR PROCESSES AND SIGNALING -> Intracellular trafficking, secretion, and vesicular transport	U	-1.00772	0.134734	0.566177
lmo1270	type I signal peptidase; K03100 signal peptidase I [EC:3.4.21.89]		CELLULAR PROCESSES AND SIGNALING -> Intracellular trafficking, secretion, and vesicular transport	U	-0.698822	-0.216626	-0.43225
lmo1271	type I signal peptidase; K03100 signal peptidase I [EC:3.4.21.89]		CELLULAR PROCESSES AND SIGNALING -> Intracellular trafficking, secretion, and vesicular transport	U	-0.443981	0.222671	0.331118
lmo1272	rbgA; ribosomal biogenesis GTPase; K14540 ribosome biogenesis GTPase A	rbgA	POORLY CHARACTERIZED -> General function prediction only	R	-0.846548	0.578293	0.894426
lmo1273	rnhB; ribonuclease HII; K03470 ribonuclease HII [EC:3.1.26.4]	rnhB	INFORMATION STORAGE AND PROCESSING -> Replication, recombination and repair	L	0.453914	0.469002	-0.186881
lmo1274	polypeptide deformylase; K04096 DNA processing protein		CELLULAR PROCESSES AND SIGNALING -> Intracellular trafficking, secretion, and vesicular transport	U, L	0.790101	0.346936	0.393748
lmo1275	topA; DNA topoisomerase I (EC:5.99.1.2); K03168 DNA topoisomerase I [EC:5.99.1.2]	topA	INFORMATION STORAGE AND PROCESSING -> Replication, recombination and repair	L	-1.7198	0.632365	0.892231
lmo1276	gid; tRNA (uracil-5-)-methyltransferase Gid; K04094 methylenetetrahydrofolate--tRNA-(uracil-5-)-methyltransferase [EC:2.1.1.74]	gid	INFORMATION STORAGE AND PROCESSING -> Translation, ribosomal structure and biogenesis	J	-0.208765	0.131032	-0.557683
lmo1277	codV; integrase/recombinase; K03733 integrase/recombinase XerC	codV	INFORMATION STORAGE AND PROCESSING -> Replication, recombination and repair	L	-1.11998	-0.108835	0.158667
lmo1278	clpQ; ATP-dependent protease peptidase subunit; K01419 ATP-dependent HslUV protease, peptidase subunit HslV [EC:3.4.25.2]	clpQ	CELLULAR PROCESSES AND SIGNALING -> Posttranslational modification, protein turnover, chaperones	O	-0.981777	0.296842	0.287263
lmo1279	hslU; ATP-dependent protease ATP-binding subunit HslU; K03667 ATP-dependent HslUV protease ATP-binding subunit HslU	hslU	CELLULAR PROCESSES AND SIGNALING -> Posttranslational modification, protein turnover, chaperones	O	-0.929832	-0.999199	-2.21124
lmo1280	codY; transcriptional repressor CodY; K03706 transcriptional pleiotropic repressor	codY	INFORMATION STORAGE AND PROCESSING -> Transcription	K	0.0859659	-0.647927	-0.592968
lmo1281	hypothetical protein; K07107 acyl-CoA thioester hydrolase [EC:3.1.2.-]		POORLY CHARACTERIZED -> General function prediction only	R	-0.71965	0.585531	0.827995
lmo1282					-0.415389	0.0977395	-0.41197
lmo1283			METABOLISM -> Carbohydrate transport and metabolism	G	-1.57267	0.455078	0.202593
lmo1284	hypothetical protein; K08591 glycerol-3-phosphate acyltransferase PlsY [EC:2.3.1.15]		POORLY CHARACTERIZED -> Function unknown	S	-0.365626	-0.303269	1.11494
lmo1285			POORLY CHARACTERIZED -> General function prediction only	R	0.138256	-0.230439	0.300125
lmo1286	parE; DNA topoisomerase IV subunit B; K02622 topoisomerase IV subunit B [EC:5.99.1.-]	parE	INFORMATION STORAGE AND PROCESSING -> Replication, recombination and repair	L	-1.02013	0.170831	1.67896
lmo1287	parC; DNA topoisomerase IV subunit A; K02621 topoisomerase IV subunit A [EC:5.99.1.-]	parC	INFORMATION STORAGE AND PROCESSING -> Replication, recombination and repair	L	-1.16723	0.311833	0.852543
lmo1288	S-ribosylhomocysteinase; K07173 S-ribosylhomocysteine lyase [EC:4.4.1.21]		CELLULAR PROCESSES AND SIGNALING -> Signal transduction mechanisms	T	-0.0340933	-0.208483	-1.2725
lmo1289			POORLY CHARACTERIZED -> Function unknown	S	0.351628	0.275289	0.789793
lmo1290			Cell wall/membrane/envelope biogenesis	M, S	0.905841	0.226713	0.52353
lmo1291			METABOLISM -> Lipid transport and metabolism	I	-0.806654	0.123983	1.69628
lmo1292	glycerophosphodiester phosphodiesterase; K01126 glycerophosphoryl diester phosphodiesterase [EC:3.1.4.46]		METABOLISM -> Energy production and conversion	C	-0.807598	0.0452033	1.22459
lmo1293	glpD; glycerol-3-phosphate dehydrogenase; K00111 glycerol-3-phosphate dehydrogenase [EC:1.1.5.3]	glpD	METABOLISM -> Energy production and conversion	C	-1.83198	-1.78186	-3.03631
lmo1294	miaA; tRNA delta(2)-isopentenylpyrophosphate transferase; K00791 tRNA dimethylallyltransferase [EC:2.5.1.75]	miaA	INFORMATION STORAGE AND PROCESSING -> Translation, ribosomal structure and biogenesis	J	-1.08536	0.0597964	1.21114
lmo1295	host factor-1 protein; K03666 host factor-I protein		POORLY CHARACTERIZED -> General function prediction only	R	-2.16676	-0.72561	0.811893
lmo1296	hypothetical protein; K03665 GTP-binding protein HflX		POORLY CHARACTERIZED -> General function prediction only	R	-0.712245	0.241735	2.04253
lmo1297			METABOLISM -> Inorganic ion transport and metabolism	P	-0.0730065	0.123327	0.438144
lmo1298	glnR; glutamine synthetase repressor; K03713 MerR family transcriptional regulator, glutamine synthetase repressor	glnR	INFORMATION STORAGE AND PROCESSING -> Transcription	K	-1.73075	0.77045	0.332579
lmo1299	glnA; glutamine synthetase; K01915 glutamine synthetase [EC:6.3.1.2]	glnA	METABOLISM -> Amino acid transport and metabolism	E	-1.75826	-0.13196	-1.1511
lmo1300	arsenic transporter; K03893 arsenical pump membrane protein		METABOLISM -> Inorganic ion transport and metabolism	P	-0.0568301	-0.366387	0.725087
lmo1301			INFORMATION STORAGE AND PROCESSING -> Translation, ribosomal structure and biogenesis	J	-0.657086	-1.60473	-2.75473
lmo1302	LexA family transcriptional regulator (EC:3.4.21.88); K01356 repressor LexA [EC:3.4.21.88]		CELLULAR PROCESSES AND SIGNALING -> Signal transduction mechanisms	T, K	-0.385992	-1.34129	-2.28496
lmo1303			Cell wall/membrane/envelope biogenesis	M	0.711414	-0.774296	-1.12701
lmo1304			POORLY CHARACTERIZED -> Function unknown	S	-0.205583	-0.312863	-0.102117
lmo1305	tkt; transketolase; K00615 transketolase [EC:2.2.1.1]	tkt	METABOLISM -> Carbohydrate transport and metabolism	G	-1.41813	0.133936	0.234718
lmo1306	hypothetical protein; K09976 hypothetical protein		POORLY CHARACTERIZED -> Function unknown	S	-2.56697	0.159592	2.16775
lmo1307					-0.346269	0.158978	0.494462
lmo1308			METABOLISM -> Secondary metabolites biosynthesis, transport and catabolism	Q, R	-0.808095	0.810705	0.861729
lmo1309			INFORMATION STORAGE AND PROCESSING -> Transcription	K	0.393583	-0.476205	-0.459918
lmo1310			POORLY CHARACTERIZED -> General function prediction only	R	0.219761	-0.0266595	0.57999
lmo1311			INFORMATION STORAGE AND PROCESSING -> Transcription	K, L	0.658528	0.156168	0.517669
lmo1312					0.858519	-0.242481	-0.0472845
lmo1313	pyrH; uridylate kinase; K09903 uridylate kinase [EC:2.7.4.22]	smbA	METABOLISM -> Nucleotide transport and metabolism	F	-2.48214	-0.0101896	2.17473
lmo1314	frr; ribosome recycling factor; K02838 ribosome recycling factor	frr	INFORMATION STORAGE AND PROCESSING -> Translation, ribosomal structure and biogenesis	J	-1.63806	0.460731	1.11527
lmo1315	UDP pyrophosphate synthase; K00806 undecaprenyl diphosphate synthase [EC:2.5.1.31]		METABOLISM -> Lipid transport and metabolism	I	-1.25515	0.613853	1.81097
lmo1316	cdsA; phosphatidate cytidylyltransferase; K00981 phosphatidate cytidylyltransferase [EC:2.7.7.41]	cdsA	METABOLISM -> Lipid transport and metabolism	I	0.333788	-0.33329	0.331014
lmo1317	1-deoxy-D-xylulose 5-phosphate reductoisomerase (EC:1.1.1.267); K00099 1-deoxy-D-xylulose-5-phosphate reductoisomerase [EC:1.1.1.267]		METABOLISM -> Lipid transport and metabolism	I	-2.07274	1.68661	2.26529
lmo1318	hypothetical protein; K11749 regulator of sigma E protease [EC:3.4.24.-]		Cell wall/membrane/envelope biogenesis	M	-1.987	1.32463	1.33836
lmo1319	proS; prolyl-tRNA synthetase (EC:6.1.1.15); K01881 prolyl-tRNA synthetase [EC:6.1.1.15]	proS	INFORMATION STORAGE AND PROCESSING -> Translation, ribosomal structure and biogenesis	J	-1.28807	0.0809322	0.700025
lmo1320	polC; DNA polymerase III PolC; K03763 DNA polymerase III subunit alpha, Gram-positive type [EC:2.7.7.7]	polC	INFORMATION STORAGE AND PROCESSING -> Replication, recombination and repair	L	-1.38329	-0.559275	-1.02147
lmo1321	hypothetical protein; K09748 ribosome maturation factor RimP		POORLY CHARACTERIZED -> Function unknown	S	-2.22692	0.357228	1.63753
lmo1322	nusA; transcription elongation factor NusA; K02600 N utilization substance protein A	nusA	INFORMATION STORAGE AND PROCESSING -> Transcription	K	-2.21296	-0.0993741	1.45607
lmo1323	hypothetical protein; K07742 hypothetical protein		INFORMATION STORAGE AND PROCESSING -> Transcription	K	-2.18961	0.34341	0.799014
lmo1324			INFORMATION STORAGE AND PROCESSING -> Translation, ribosomal structure and biogenesis	J	-1.68513	0.574963	0.39202
lmo1325	infB; translation initiation factor IF-2; K02519 translation initiation factor IF-2	infB	INFORMATION STORAGE AND PROCESSING -> Translation, ribosomal structure and biogenesis	J	-1.43103	0.147358	0.249961
lmo1326	hypothetical protein; K09764 hypothetical protein		POORLY CHARACTERIZED -> Function unknown	S	-1.58743	-0.875394	-0.485713
lmo1327	rbfA; ribosome-binding factor A; K02834 ribosome-binding factor A	rbfA	INFORMATION STORAGE AND PROCESSING -> Translation, ribosomal structure and biogenesis	J	-0.70121	-1.18937	-1.51666
lmo1328	truB; tRNA pseudouridine synthase B; K03177 tRNA pseudouridine55 synthase [EC:5.4.99.25]	truB	INFORMATION STORAGE AND PROCESSING -> Translation, ribosomal structure and biogenesis	J	-0.605874	-0.60868	0.447166
lmo1329	ribC; riboflavin kinase; K11753 riboflavin kinase / FMN adenylyltransferase [EC:2.7.1.26 2.7.7.2]	ribC	METABOLISM -> Coenzyme transport and metabolism	H	-1.77106	0.616335	0.72463
lmo1330	rpsO; 30S ribosomal protein S15; K02956 small subunit ribosomal protein S15	rpsO	INFORMATION STORAGE AND PROCESSING -> Translation, ribosomal structure and biogenesis	J	-2.47978	-1.25458	0.211059
lmo1331	pnpA; polynucleotide phosphorylase; K00962 polyribonucleotide nucleotidyltransferase [EC:2.7.7.8]	pnpA	INFORMATION STORAGE AND PROCESSING -> Translation, ribosomal structure and biogenesis	J	-0.993042	0.894652	1.22815
lmo1332	GTPase EngC; K06949 ribosome biogenesis GTPase [EC:3.6.1.-]		POORLY CHARACTERIZED -> General function prediction only	R	-0.856528	-0.783504	-2.14516
lmo1333					-1.97358	0.0839229	1.13018
lmo1334					-1.90544	-0.0134741	0.713567
lmo1335	rpmG; 50S ribosomal protein L33; K02913 large subunit ribosomal protein L33	rpmG	INFORMATION STORAGE AND PROCESSING -> Translation, ribosomal structure and biogenesis	J	-1.52656	0.643735	0.548879
lmo1336	5-formyltetrahydrofolate cyclo-ligase; K01934 5-formyltetrahydrofolate cyclo-ligase [EC:6.3.3.2]		METABOLISM -> Coenzyme transport and metabolism	H	-0.552625	0.0914216	0.651109
lmo1337	hypothetical protein; K19225 rhomboid protease GluP [EC:3.4.21.105]		POORLY CHARACTERIZED -> General function prediction only	R	-1.33313	0.268738	0.953591
lmo1338			POORLY CHARACTERIZED -> Function unknown	S	-0.562163	-0.0966144	-0.580279
lmo1339	glucose kinase; K00845 glucokinase [EC:2.7.1.2]		INFORMATION STORAGE AND PROCESSING -> Transcription	K, G	-2.06347	0.210117	0.277022
lmo1340					-1.37244	-0.753014	-0.697133
lmo1341	competence protein ComG; K02249 competence protein ComGG				0.602809	0.702963	0.718882
lmo1342	competence protein ComGF; K02248 competence protein ComGF		CELLULAR PROCESSES AND SIGNALING -> Intracellular trafficking, secretion, and vesicular transport	U	0.108851	-0.153064	0.413509
lmo1343	competence protein ComGE; K02247 competence protein ComGE		CELLULAR PROCESSES AND SIGNALING -> Cell motility	N, U	0.984255	0.305915	0.309531
lmo1344	competence protein ComGD; K02246 competence protein ComGD		CELLULAR PROCESSES AND SIGNALING -> Cell motility	N, U	0.259726	0.354899	0.587422
lmo1345	competence protein ComGC; K02245 competence protein ComGC		CELLULAR PROCESSES AND SIGNALING -> Intracellular trafficking, secretion, and vesicular transport	U	0.422203	-0.0575777	0.495113
lmo1346	comGB; competence protein ComGB; K02244 competence protein ComGB	comGB	CELLULAR PROCESSES AND SIGNALING -> Cell motility	N, U	0.468336	0.3551	0.424531
lmo1347	comGA; competence protein ComGA; K02243 competence protein ComGA	comGA	CELLULAR PROCESSES AND SIGNALING -> Cell motility	N, U	0.739355	0.800461	0.428757
lmo1348	gcvT; glycine cleavage system aminomethyltransferase T; K00605 aminomethyltransferase [EC:2.1.2.10]	gcvT	METABOLISM -> Amino acid transport and metabolism	E	0.184624	-2.24486	-2.77243
lmo1349	glycine dehydrogenase subunit 1 (EC:1.4.4.2); K00282 glycine dehydrogenase subunit 1 [EC:1.4.4.2]		METABOLISM -> Amino acid transport and metabolism	E	-0.675154	-2.54246	-5.12771
lmo1350	glycine dehydrogenase subunit 2 (EC:1.4.4.2); K00283 glycine dehydrogenase subunit 2 [EC:1.4.4.2]		METABOLISM -> Amino acid transport and metabolism	E	-0.845136	-2.69777	-4.88952
lmo1351			METABOLISM -> Inorganic ion transport and metabolism	P	-2.10522	0.754646	1.21349
lmo1352					-1.507	0.605661	0.482972
lmo1353			POORLY CHARACTERIZED -> General function prediction only	R	-0.555797	0.736293	1.89348
lmo1354	aminopeptidase P; K01262 Xaa-Pro aminopeptidase [EC:3.4.11.9]		METABOLISM -> Amino acid transport and metabolism	E	-1.01489	-0.41876	-1.2976
lmo1355	efp; elongation factor P; K02356 elongation factor P	efp	INFORMATION STORAGE AND PROCESSING -> Translation, ribosomal structure and biogenesis	J	-1.67847	-0.223567	-0.19549
lmo1356	acetyl-CoA carboxylase subunit (biotin carboxyl carrier subunit); K02160 acetyl-CoA carboxylase biotin carboxyl carrier protein		METABOLISM -> Lipid transport and metabolism	I	-1.67908	0.0789134	1.54641
lmo1357	acetyl-CoA carboxylase biotin carboxylase subunit (EC:6.4.1.2); K01961 acetyl-CoA carboxylase, biotin carboxylase subunit [EC:6.4.1.2 6.3.4.14]		METABOLISM -> Lipid transport and metabolism	I	-0.720849	0.216196	0.0648086
lmo1358			POORLY CHARACTERIZED -> Function unknown	S	-1.65177	-0.186534	-0.468621
lmo1359	nusB; transcription antitermination protein NusB; K03625 N utilization substance protein B	nusB	INFORMATION STORAGE AND PROCESSING -> Transcription	K	-1.59825	-0.648076	-0.468857
lmo1360	folD; bifunctional 5,10-methylene-tetrahydrofolate dehydrogenase/5,10-methylene-tetrahydrofolate cyclohydrolase; K01491 methylenetetrahydrofolate dehydrogenase (NADP) / methenyltetrahydrofolate cyclohydrolase [EC:1.5.1.5 3.5.4.9]	folD	METABOLISM -> Coenzyme transport and metabolism	H	-0.585726	-0.902349	-0.585682
lmo1361	xseA; exodeoxyribonuclease VII large subunit (EC:3.1.11.6); K03601 exodeoxyribonuclease VII large subunit [EC:3.1.11.6]	xseA	INFORMATION STORAGE AND PROCESSING -> Replication, recombination and repair	L	-1.426	-0.954539	-0.528825
lmo1362	exodeoxyribonuclease VII small subunit; K03602 exodeoxyribonuclease VII small subunit [EC:3.1.11.6]		INFORMATION STORAGE AND PROCESSING -> Replication, recombination and repair	L	-1.34451	-0.216419	0.10518
lmo1363	geranyltranstransferase; K13789 geranylgeranyl diphosphate synthase, type II [EC:2.5.1.1 2.5.1.10 2.5.1.29]		METABOLISM -> Coenzyme transport and metabolism	H	-0.953905	-0.14194	0.0836211
lmo1364	cspL; cold-shock protein; K03704 cold shock protein (beta-ribbon, CspA family)	cspL	INFORMATION STORAGE AND PROCESSING -> Transcription	K	-2.30809	0.429414	1.17063
lmo1365	tktB; 1-deoxy-D-xylulose-5-phosphate synthase (EC:2.2.1.7); K01662 1-deoxy-D-xylulose-5-phosphate synthase [EC:2.2.1.7]	tktB	METABOLISM -> Coenzyme transport and metabolism	H, I	-1.21884	0.520165	1.91536
lmo1366	hypothetical protein; K06442 23S rRNA (cytidine1920-2'-O)/16S rRNA (cytidine1409-2'-O)-methyltransferase [EC:2.1.1.226 2.1.1.227]		INFORMATION STORAGE AND PROCESSING -> Translation, ribosomal structure and biogenesis	J	-0.476664	0.552984	-0.197489
lmo1367	arginine repressor ArgR; K03402 transcriptional regulator of arginine metabolism		INFORMATION STORAGE AND PROCESSING -> Transcription	K	-1.34546	-0.270201	0.657866
lmo1368	recN; DNA repair protein; K03631 DNA repair protein RecN (Recombination protein N)	recN	INFORMATION STORAGE AND PROCESSING -> Replication, recombination and repair	L	-1.38365	0.111641	0.791721
lmo1369	phosphotransbutyrylase; K00634 phosphate butyryltransferase [EC:2.3.1.19]		METABOLISM -> Energy production and conversion	C	-0.51251	0.557249	1.18559
lmo1370	butyrate kinase (EC:2.7.2.7); K00929 butyrate kinase [EC:2.7.2.7]		METABOLISM -> Energy production and conversion	C	-1.03805	0.588214	1.75764
lmo1371	dihydrolipoamide dehydrogenase (EC:1.8.1.4); K00382 dihydrolipoamide dehydrogenase [EC:1.8.1.4]		METABOLISM -> Energy production and conversion	C	-1.30874	0.304607	0.317353
lmo1372	branched-chain alpha-keto acid dehydrogenase subunit E1; K00166 2-oxoisovalerate dehydrogenase E1 component alpha subunit [EC:1.2.4.4]		METABOLISM -> Energy production and conversion	C	-0.232969	-0.12453	-0.692446
lmo1373	branched-chain alpha-keto acid dehydrogenase subunit E1; K00167 2-oxoisovalerate dehydrogenase E1 component beta subunit [EC:1.2.4.4]		METABOLISM -> Energy production and conversion	C	-0.873138	-0.896425	-1.00375
lmo1374	branched-chain alpha-keto acid dehydrogenase subunit E2; K09699 2-oxoisovalerate dehydrogenase E2 component (dihydrolipoyl transacylase) [EC:2.3.1.168]		METABOLISM -> Energy production and conversion	C	-1.00787	-1.20905	-1.68799
lmo1375			METABOLISM -> Amino acid transport and metabolism	E	-0.518909	-0.716254	0.299764
lmo1376	6-phosphogluconate dehydrogenase (EC:1.1.1.44); K00033 6-phosphogluconate dehydrogenase [EC:1.1.1.44 1.1.1.343]		METABOLISM -> Carbohydrate transport and metabolism	G	-0.763485	0.430376	1.49089
lmo1377		lisR	CELLULAR PROCESSES AND SIGNALING -> Signal transduction mechanisms	T, K	-1.41267	0.0300248	1.20246
lmo1378		lisK	CELLULAR PROCESSES AND SIGNALING -> Signal transduction mechanisms	T	-0.0312976	-0.318117	-0.749451
lmo1379	sporulation protein SpoJ; K03217 YidC/Oxa1 family membrane protein insertase		CELLULAR PROCESSES AND SIGNALING -> Intracellular trafficking, secretion, and vesicular transport	U	-0.979819	-0.588142	-0.238186
lmo1380					-1.17097	-0.858847	-0.401529
lmo1381	acylphosphatase; K01512 acylphosphatase [EC:3.6.1.7]		METABOLISM -> Energy production and conversion	C	0.145068	-1.13441	-2.23491
lmo1382			POORLY CHARACTERIZED -> Function unknown	S	-0.173287	-0.0602783	-0.366173
lmo1383	isopentenyl pyrophosphate isomerase (EC:5.3.3.2); K01823 isopentenyl-diphosphate delta-isomerase [EC:5.3.3.2]		METABOLISM -> Energy production and conversion	C	-0.502079	-0.177592	-0.743273
lmo1384	hypothetical protein; K07146 UPF0176 protein		POORLY CHARACTERIZED -> General function prediction only	R	-0.392479	-0.0739517	1.46011
lmo1385			POORLY CHARACTERIZED -> Function unknown	S	-0.120337	-0.187509	1.15117
lmo1386	DNA translocase; K03466 DNA segregation ATPase FtsK/SpoIIIE, S-DNA-T family		Cell cycle control, cell division, chromosome partitioning	D	-0.679428	-1.02964	0.579326
lmo1387	pyrroline-5-carboxylate reductase (EC:1.5.1.2); K00286 pyrroline-5-carboxylate reductase [EC:1.5.1.2]		METABOLISM -> Amino acid transport and metabolism	E	0.443777	-0.947453	-1.49632
lmo1388	tcsA; CD4 T cell-stimulating antigen, lipoprotein; K07335 basic membrane protein A and related proteins	tcsA	POORLY CHARACTERIZED -> General function prediction only	R	-2.50669	-3.1189	-0.683375
lmo1389	sugar ABC transporter ATP-binding protein; K02056 simple sugar transport system ATP-binding protein [EC:3.6.3.17]		POORLY CHARACTERIZED -> General function prediction only	R	-2.11126	-1.53012	0.567416
lmo1390	ABC transporter permease; K02057 simple sugar transport system permease protein		POORLY CHARACTERIZED -> General function prediction only	R	-1.06755	-1.73757	-0.684838
lmo1391	sugar ABC transporter permease; K02057 simple sugar transport system permease protein		POORLY CHARACTERIZED -> General function prediction only	R	-0.631314	-1.38551	-0.785028
lmo1392			POORLY CHARACTERIZED -> General function prediction only	R	-0.123781	0.176812	0.414715
lmo1393			POORLY CHARACTERIZED -> General function prediction only	R	0.7966	-0.457794	-0.875966
lmo1394	3-ketoacyl-ACP reductase; K00059 3-oxoacyl-[acyl-carrier protein] reductase [EC:1.1.1.100]		METABOLISM -> Lipid transport and metabolism	I, Q, R	-1.03384	-0.503863	0.382344
lmo1395			POORLY CHARACTERIZED -> Function unknown	S	-1.99742	-0.151543	0.94773
lmo1396	phosphatidylglycerophosphate synthase; K00995 CDP-diacylglycerol--glycerol-3-phosphate 3-phosphatidyltransferase [EC:2.7.8.5]		METABOLISM -> Lipid transport and metabolism	I	-0.752048	0.0148974	0.958424
lmo1397	cinA; competence damage-inducible protein CinA; K03742 nicotinamide-nucleotide amidase [EC:3.5.1.42]	cinA	POORLY CHARACTERIZED -> General function prediction only	R	-0.576213	0.0638575	0.65104
lmo1398	recA; recombinase A; K03553 recombination protein RecA	recA	INFORMATION STORAGE AND PROCESSING -> Replication, recombination and repair	L	-0.605558	-0.877541	-1.05249
lmo1399	phosphodiesterase; K18682 ribonucrease Y [EC:3.1.-.-]		POORLY CHARACTERIZED -> General function prediction only	R	-1.53739	-0.969404	-0.928365
lmo1400	N-acetyltransferase; K03823 phosphinothricin acetyltransferase [EC:2.3.1.183]		Cell wall/membrane/envelope biogenesis	M	-0.565901	-0.359209	0.391814
lmo1401	hypothetical protein; K09769 hypothetical protein		POORLY CHARACTERIZED -> Function unknown	S	-1.61138	-0.0677781	0.941038
lmo1402			POORLY CHARACTERIZED -> Function unknown	S	-0.313408	-0.393624	-0.403557
lmo1403	mutS; DNA mismatch repair protein MutS; K03555 DNA mismatch repair protein MutS	mutS	INFORMATION STORAGE AND PROCESSING -> Replication, recombination and repair	L	-0.840894	-0.0312723	1.44932
lmo1404	mutL; DNA mismatch repair protein; K03572 DNA mismatch repair protein MutL	mutL	INFORMATION STORAGE AND PROCESSING -> Replication, recombination and repair	L	-1.2399	0.180033	-0.826593
lmo1405	anti-terminator regulatory protein; K02443 glycerol uptake operon antiterminator		INFORMATION STORAGE AND PROCESSING -> Transcription	K	-0.889136	-0.394379	-1.71309
lmo1406	pflB; pyruvate formate-lyase; K00656 formate C-acetyltransferase [EC:2.3.1.54]	pflB	METABOLISM -> Energy production and conversion	C	-1.76019	-1.43929	-2.12156
lmo1407	pflC; pyruvate-formate lyase activating enzyme; K04069 pyruvate formate lyase activating enzyme [EC:1.97.1.4]	pflC	CELLULAR PROCESSES AND SIGNALING -> Posttranslational modification, protein turnover, chaperones	O	-1.35908	-1.83158	-2.28913
lmo1408			INFORMATION STORAGE AND PROCESSING -> Transcription	K	0.663329	-1.02808	-1.35022
lmo1409			METABOLISM -> Amino acid transport and metabolism	E, G,P, R	0.0256698	-0.41935	0.62348
lmo1410					-0.772121	-0.64118	0.764908
lmo1411	hypothetical protein; K07727 putative transcriptional regulator		INFORMATION STORAGE AND PROCESSING -> Transcription	K	-0.000177578	-0.55633	0.384066
lmo1412			METABOLISM -> Nucleotide transport and metabolism	F	-0.43458	-0.640105	0.719259
lmo1413					0.311727	0.536009	0.0830774
lmo1414	acetyl-CoA:acetyltransferase; K00626 acetyl-CoA C-acetyltransferase [EC:2.3.1.9]		METABOLISM -> Lipid transport and metabolism	I	-0.178766	0.107688	-0.202186
lmo1415	hydroxy-3-methylglutaryl-CoA synthase; K01641 hydroxymethylglutaryl-CoA synthase [EC:2.3.3.10]		METABOLISM -> Lipid transport and metabolism	I	-1.16743	-0.202392	0.229796
lmo1416			CELLULAR PROCESSES AND SIGNALING -> Defense mechanisms	V, E	-0.707128	2.00494	0.909301
lmo1417	hypothetical protein; K06902 MFS transporter, UMF1 family		POORLY CHARACTERIZED -> General function prediction only	R	1.21985	0.223247	0.185548
lmo1418			POORLY CHARACTERIZED -> General function prediction only	R	0.109295	0.319819	0.529372
lmo1419			POORLY CHARACTERIZED -> General function prediction only	R	-0.0395361	0.410344	0.648586
lmo1420	murB; UDP-N-acetylenolpyruvoylglucosamine reductase; K00075 UDP-N-acetylmuramate dehydrogenase [EC:1.3.1.98]	murB	Cell wall/membrane/envelope biogenesis	M	-0.113953	-0.125614	-0.00589478
lmo1421	glycine/betaine ABC transporter ATP-binding protein; K05847 osmoprotectant transport system ATP-binding protein		METABOLISM -> Amino acid transport and metabolism	E	-1.31755	-0.565456	1.40661
lmo1422	glycine/betaine ABC transporter permease; K05845 osmoprotectant transport system substrate-binding protein K05846 osmoprotectant transport system permease protein		Cell wall/membrane/envelope biogenesis	M, E	-2.10023	0.824646	0.689723
lmo1423			Cell cycle control, cell division, chromosome partitioning	D, L	-0.830058	0.0462489	-2.8105
lmo1424	manganese transporter; K03322 manganese transport protein		METABOLISM -> Inorganic ion transport and metabolism	P	-0.651493	-1.18359	-0.550501
lmo1425	opuCD; glycine/betaine ABC transporter permease; K05846 osmoprotectant transport system permease protein	opuCD	METABOLISM -> Amino acid transport and metabolism	E	-1.61599	-0.029109	0.111017
lmo1426	opuCC; glycine/betaine ABC transporter substrate-binding protein; K05845 osmoprotectant transport system substrate-binding protein	opuCC	Cell wall/membrane/envelope biogenesis	M	-2.02832	-0.0657067	0.358727
lmo1427	opuCB; glycine/betaine ABC transporter permease; K05846 osmoprotectant transport system permease protein	opuCB	METABOLISM -> Amino acid transport and metabolism	E	-1.99599	0.429161	0.726022
lmo1428	opuCA; glycine/betaine ABC transporter ATP-binding protein; K05847 osmoprotectant transport system ATP-binding protein	opuCA	METABOLISM -> Amino acid transport and metabolism	E	-2.05765	-0.40227	1.31429
lmo1429	hypothetical protein; K16789 thiamine transporter		POORLY CHARACTERIZED -> Function unknown	S	-0.197337	0.507875	1.5327
lmo1430			POORLY CHARACTERIZED -> Function unknown	S	0.381834	0.164459	0.384152
lmo1431			POORLY CHARACTERIZED -> General function prediction only	R	-1.64855	2.77855	2.63806
lmo1432					-2.17049	-0.0886494	0.402534
lmo1433	glutathione reductase; K00383 glutathione reductase (NADPH) [EC:1.8.1.7]		METABOLISM -> Energy production and conversion	C	-1.75354	-0.0682124	0.584494
lmo1434	hypothetical protein; K12574 ribonuclease J [EC:3.1.-.-]		POORLY CHARACTERIZED -> General function prediction only	R	-1.79941	-0.674765	-1.2599
lmo1435	dapA; dihydrodipicolinate synthase; K01714 4-hydroxy-tetrahydrodipicolinate synthase [EC:4.3.3.7]	dapA	Cell wall/membrane/envelope biogenesis	M, E	-1.99569	-0.198982	-0.99997
lmo1436	aspartate kinase (EC:2.7.2.4); K00928 aspartate kinase [EC:2.7.2.4]		METABOLISM -> Amino acid transport and metabolism	E	-1.46008	-0.209368	-1.91466
lmo1437	aspartate-semialdehyde dehydrogenase; K00133 aspartate-semialdehyde dehydrogenase [EC:1.2.1.11]		METABOLISM -> Amino acid transport and metabolism	E	-1.31815	0.147995	1.26856
lmo1438			Cell wall/membrane/envelope biogenesis	M	-1.61336	0.119768	1.04435
lmo1439	sod; superoxide dismutase; K04564 superoxide dismutase, Fe-Mn family [EC:1.15.1.1]	sod	METABOLISM -> Inorganic ion transport and metabolism	P	-0.559372	-0.22461	-1.20713
lmo1440					-1.65328	0.65682	1.22727
lmo1441	ispG; 4-hydroxy-3-methylbut-2-en-1-yl diphosphate synthase (EC:1.17.7.1); K03526 (E)-4-hydroxy-3-methylbut-2-enyl-diphosphate synthase [EC:1.17.7.1 1.17.7.3]	ispG	METABOLISM -> Lipid transport and metabolism	I	-0.710285	-0.375821	0.119708
lmo1442			METABOLISM -> Amino acid transport and metabolism	E	-0.374541	-0.720522	-0.493475
lmo1443			POORLY CHARACTERIZED -> Function unknown	S	-1.1915	0.166761	0.966775
lmo1444	foldase; K07533 foldase protein PrsA [EC:5.2.1.8]		CELLULAR PROCESSES AND SIGNALING -> Posttranslational modification, protein turnover, chaperones	O	0.402699	0.264305	0.514478
lmo1445	zurR; ZurR family transcriptional regulator; K02076 Fur family transcriptional regulator, zinc uptake regulator	zurR	METABOLISM -> Inorganic ion transport and metabolism	P	-1.05208	-0.490106	0.374724
lmo1446	zurM; metal (zinc) transport protein (ABC transporter, permease); K09816 zinc transport system permease protein	zurM	METABOLISM -> Inorganic ion transport and metabolism	P	-0.861302	-0.627219	0.341668
lmo1447	zurA; metal (zinc) transport protein(ABC transporter, ATP-binding protein); K09817 zinc transport system ATP-binding protein [EC:3.6.3.-]	zurA	METABOLISM -> Inorganic ion transport and metabolism	P	-0.103462	-0.873037	-0.488232
lmo1448	manganese-dependent inorganic pyrophosphatase (EC:3.6.1.1); K15986 manganese-dependent inorganic pyrophosphatase [EC:3.6.1.1]		METABOLISM -> Energy production and conversion	C	-1.60265	-0.0884466	-0.761012
lmo1449	endonuclease IV (EC:3.1.21.2); K01151 deoxyribonuclease IV [EC:3.1.21.2]		INFORMATION STORAGE AND PROCESSING -> Replication, recombination and repair	L	-0.63194	0.408519	0.205796
lmo1450	DEAD/DEAH box helicase; K18692 ATP-dependent RNA helicase CshB [EC:3.6.4.13]		INFORMATION STORAGE AND PROCESSING -> Translation, ribosomal structure and biogenesis	J, K, L	-0.26482	-0.0484445	0.608101
lmo1451	ispH; 4-hydroxy-3-methylbut-2-enyl diphosphate reductase (EC:1.17.1.2); K03527 4-hydroxy-3-methylbut-2-enyl diphosphate reductase [EC:1.17.1.2]	ispH	Cell wall/membrane/envelope biogenesis	M, I	0.495316	-0.00556028	0.319826
lmo1452			POORLY CHARACTERIZED -> Function unknown	S	-0.823859	-0.247322	0.148366
lmo1453	hypothetical protein; K06967 tRNA (adenine22-N1)-methyltransferase [EC:2.1.1.217]		POORLY CHARACTERIZED -> General function prediction only	R	-0.427775	-0.28323	0.897414
lmo1454	rpoD; RNA polymerase sigma factor RpoD; K03086 RNA polymerase primary sigma factor	rpoD	INFORMATION STORAGE AND PROCESSING -> Transcription	K	-0.964516	-0.921663	-0.204047
lmo1455	dnaG; DNA primase; K02316 DNA primase [EC:2.7.7.-]	dnaG	INFORMATION STORAGE AND PROCESSING -> Replication, recombination and repair	L	0.281832	-0.00159516	-0.390472
lmo1456	hypothetical protein; K09768 hypothetical protein		POORLY CHARACTERIZED -> Function unknown	S	-0.721999	-0.529803	0.270647
lmo1457	hypothetical protein; K09773 hypothetical protein		POORLY CHARACTERIZED -> Function unknown	S	-0.896352	-0.149944	0.153372
lmo1458	glyS; glycyl-tRNA synthetase subunit beta; K01879 glycyl-tRNA synthetase beta chain [EC:6.1.1.14]	glyS	INFORMATION STORAGE AND PROCESSING -> Translation, ribosomal structure and biogenesis	J	-0.712511	0.0923207	-0.0632336
lmo1459	glyQ; glycyl-tRNA synthetase subunit alpha (EC:6.1.1.14); K01878 glycyl-tRNA synthetase alpha chain [EC:6.1.1.14]	glyQ	INFORMATION STORAGE AND PROCESSING -> Translation, ribosomal structure and biogenesis	J	-0.027165	-0.175853	0.108316
lmo1460	recO; DNA repair protein RecO; K03584 DNA repair protein RecO (recombination protein O)	recO	INFORMATION STORAGE AND PROCESSING -> Replication, recombination and repair	L	-0.1699	-0.374947	-0.92101
lmo1461					0.547119	-0.181933	-0.00821915
lmo1462	era; GTP-binding protein Era; K03595 GTP-binding protein Era	era	POORLY CHARACTERIZED -> General function prediction only	R	-0.942223	-0.0341767	-0.00571162
lmo1463	cytidine deaminase; K01489 cytidine deaminase [EC:3.5.4.5]		METABOLISM -> Nucleotide transport and metabolism	F	-1.17445	-0.521058	0.530254
lmo1464	diacylglycerol kinase; K00901 diacylglycerol kinase (ATP) [EC:2.7.1.107]		Cell wall/membrane/envelope biogenesis	M	-1.04644	-0.167153	-0.2662
lmo1465	metalloprotease; K07042 probable rRNA maturation factor		POORLY CHARACTERIZED -> General function prediction only	R	-0.665282	-0.226748	-0.064336
lmo1466			POORLY CHARACTERIZED -> General function prediction only	R	-1.20929	0.217435	-0.225003
lmo1467	phosphate starvation-induced protein PhoH; K06217 phosphate starvation-inducible protein PhoH and related proteins		CELLULAR PROCESSES AND SIGNALING -> Signal transduction mechanisms	T	-1.02204	0.0535365	0.178896
lmo1468	hypothetical protein; K09117 hypothetical protein		POORLY CHARACTERIZED -> Function unknown	S	-0.167503	-0.404551	-1.23006
lmo1469	rpsU; 30S ribosomal protein S21; K02970 small subunit ribosomal protein S21	rpsU	INFORMATION STORAGE AND PROCESSING -> Translation, ribosomal structure and biogenesis	J	-0.925907	-0.0377556	-0.571454
lmo1470	16S ribosomal RNA methyltransferase RsmE; K09761 16S rRNA (uracil1498-N3)-methyltransferase [EC:2.1.1.193]		POORLY CHARACTERIZED -> Function unknown	S	-1.57459	-0.621874	0.232731
lmo1471	prmA; ribosomal protein L11 methyltransferase; K02687 ribosomal protein L11 methyltransferase [EC:2.1.1.-]	prmA	INFORMATION STORAGE AND PROCESSING -> Translation, ribosomal structure and biogenesis	J	-0.809632	-0.325755	0.257882
lmo1472	dnaJ; molecular chaperone DnaJ; K03686 molecular chaperone DnaJ	dnaJ	CELLULAR PROCESSES AND SIGNALING -> Posttranslational modification, protein turnover, chaperones	O	-1.24509	-0.0828809	0.217476
lmo1473	dnaK; molecular chaperone DnaK; K04043 molecular chaperone DnaK	dnaK	CELLULAR PROCESSES AND SIGNALING -> Posttranslational modification, protein turnover, chaperones	O	-2.1289	-0.450078	-0.283646
lmo1474	grpE; heat shock protein GrpE; K03687 molecular chaperone GrpE	grpE	CELLULAR PROCESSES AND SIGNALING -> Posttranslational modification, protein turnover, chaperones	O	-1.3629	-0.345965	0.611497
lmo1475	hrcA; heat-inducible transcription repressor; K03705 heat-inducible transcriptional repressor	hrcA	INFORMATION STORAGE AND PROCESSING -> Transcription	K	-1.54908	-0.524618	0.566512
lmo1476	hemN; coproporphyrinogen III oxidase; K02495 oxygen-independent coproporphyrinogen III oxidase [EC:1.3.99.22]	hemN	METABOLISM -> Coenzyme transport and metabolism	H	-0.454638	0.282978	0.823764
lmo1477			Cell wall/membrane/envelope biogenesis	M, G	1.00987	0.267056	0.264671
lmo1478			INFORMATION STORAGE AND PROCESSING -> Transcription	K	0.22238	-0.144898	0.353487
lmo1479	lepA; GTP-binding protein LepA; K03596 GTP-binding protein LepA	lepA	Cell wall/membrane/envelope biogenesis	M	-1.39944	0.087905	2.60883
lmo1480	rpsT; 30S ribosomal protein S20; K02968 small subunit ribosomal protein S20	rpsT	INFORMATION STORAGE AND PROCESSING -> Translation, ribosomal structure and biogenesis	J	-1.11263	-0.399951	-0.183009
lmo1481	holA; DNA polymerase III subunit delta; K02340 DNA polymerase III subunit delta [EC:2.7.7.7]	holA	INFORMATION STORAGE AND PROCESSING -> Replication, recombination and repair	L	-1.06913	0.406662	1.23907
lmo1482	comEC; competence protein ComEC; K02238 competence protein ComEC	comEC	POORLY CHARACTERIZED -> General function prediction only	R	-0.591262	-0.229121	1.20349
lmo1483	comEB; competence protein ComEB; K01493 dCMP deaminase [EC:3.5.4.12]	comEB	METABOLISM -> Nucleotide transport and metabolism	F	0.0398061	-0.0822482	0.611213
lmo1484	comEA; competence protein ComEA; K02237 competence protein ComEA	comEA	INFORMATION STORAGE AND PROCESSING -> Replication, recombination and repair	L	0.35564	-0.128079	0.403319
lmo1485			METABOLISM -> Secondary metabolites biosynthesis, transport and catabolism	Q, R	0.717352	0.29548	0.915957
lmo1486	hypothetical protein; K09710 ribosome-associated protein		POORLY CHARACTERIZED -> Function unknown	S	-0.0709436	0.205634	0.00758047
lmo1487			METABOLISM -> Coenzyme transport and metabolism	H	-1.17597	0.683362	1.10826
lmo1488	nadD; nicotinic acid mononucleotide adenylyltransferase; K00969 nicotinate-nucleotide adenylyltransferase [EC:2.7.7.18]	nadD	METABOLISM -> Coenzyme transport and metabolism	H	-1.24903	0.774139	0.692216
lmo1489	hypothetical protein; K07574 RNA-binding protein		INFORMATION STORAGE AND PROCESSING -> Translation, ribosomal structure and biogenesis	J	-0.674052	0.641419	0.42339
lmo1490	shikimate 5-dehydrogenase; K00014 shikimate dehydrogenase [EC:1.1.1.25]		METABOLISM -> Amino acid transport and metabolism	E	-0.940965	0.476937	0.896006
lmo1491			POORLY CHARACTERIZED -> General function prediction only	R	-1.17173	0.648051	1.61997
lmo1492			POORLY CHARACTERIZED -> General function prediction only	R	-0.881263	0.239057	1.93918
lmo1493			METABOLISM -> Amino acid transport and metabolism	E	0.350764	-0.543457	-1.3961
lmo1494	5'-methylthioadenosine/S-adenosylhomocysteine nucleosidase; K01243 adenosylhomocysteine nucleosidase [EC:3.2.2.9]		METABOLISM -> Nucleotide transport and metabolism	F	0.580433	-0.172745	0.376659
lmo1495					-1.69547	-0.0447992	2.31052
lmo1496	greA; transcription elongation factor GreA; K03624 transcription elongation factor GreA	greA	INFORMATION STORAGE AND PROCESSING -> Transcription	K	-1.85277	0.31228	2.57686
lmo1497	udk; uridine kinase (EC:2.7.1.48); K00876 uridine kinase [EC:2.7.1.48]	udk	METABOLISM -> Nucleotide transport and metabolism	F	0.186049	0.223988	0.827916
lmo1498			POORLY CHARACTERIZED -> General function prediction only	R	0.291776	-0.0975996	0.452533
lmo1499	hypothetical protein; K07082 UPF0755 protein		POORLY CHARACTERIZED -> General function prediction only	R	-0.685968	-0.138113	0.865084
lmo1500			POORLY CHARACTERIZED -> Function unknown	S	-0.288301	-0.0601521	1.62373
lmo1501			POORLY CHARACTERIZED -> Function unknown	S	-0.831602	-0.504948	-0.771034
lmo1502	Holliday junction resolvase; K07447 putative holliday junction resolvase [EC:3.1.-.-]		INFORMATION STORAGE AND PROCESSING -> Replication, recombination and repair	L	-1.42044	-2.09071	-2.55062
lmo1503			POORLY CHARACTERIZED -> Function unknown	S	-1.58868	-1.28883	-2.16663
lmo1504	alaS; alanyl-tRNA synthetase; K01872 alanyl-tRNA synthetase [EC:6.1.1.7]	alaS	INFORMATION STORAGE AND PROCESSING -> Translation, ribosomal structure and biogenesis	J	-0.544516	-0.738288	-1.01557
lmo1505	ABC transporter ATP-binding protein; K02003 putative ABC transport system ATP-binding protein		CELLULAR PROCESSES AND SIGNALING -> Defense mechanisms	V	0.768705	0.225085	0.504445
lmo1506	transporter; K02004 putative ABC transport system permease protein		CELLULAR PROCESSES AND SIGNALING -> Defense mechanisms	V	0.506337	0.298149	0.670205
lmo1507			CELLULAR PROCESSES AND SIGNALING -> Signal transduction mechanisms	T, K	-0.160253	-0.600833	-0.371319
lmo1508			CELLULAR PROCESSES AND SIGNALING -> Signal transduction mechanisms	T	-1.07468	-0.509926	0.291923
lmo1509	exodeoxyribonuclease V; K03581 exodeoxyribonuclease V alpha subunit [EC:3.1.11.5]		INFORMATION STORAGE AND PROCESSING -> Replication, recombination and repair	L	-0.929742	-0.0558618	-0.950822
lmo1510			POORLY CHARACTERIZED -> General function prediction only	R	-0.456717	-0.0948125	-0.88489
lmo1511			POORLY CHARACTERIZED -> General function prediction only	R	-0.906907	0.24011	0.498998
lmo1512	mnmA; tRNA-specific 2-thiouridylase; K00566 tRNA-specific 2-thiouridylase [EC:2.8.1.-]	mnmA	INFORMATION STORAGE AND PROCESSING -> Translation, ribosomal structure and biogenesis	J	-1.55807	1.2666	1.21461
lmo1513	iron-sulfur cofactor synthesis protein; K04487 cysteine desulfurase [EC:2.8.1.7]		METABOLISM -> Amino acid transport and metabolism	E	-0.781959	0.273279	0.952295
lmo1514	recombination factor protein RarA; K07478 putative ATPase		INFORMATION STORAGE AND PROCESSING -> Replication, recombination and repair	L	-0.760341	-0.345113	-0.780692
lmo1515	hypothetical protein; K17472 Rrf2 family transcriptional regulator, cysteine metabolism repressor		INFORMATION STORAGE AND PROCESSING -> Transcription	K	-0.770548	0.729808	1.42387
lmo1516	ammonium transporter NrgA; K03320 ammonium transporter, Amt family		METABOLISM -> Inorganic ion transport and metabolism	P	0.240645	-0.0952687	-2.77537
lmo1517			METABOLISM -> Amino acid transport and metabolism	E	-0.805372	-0.595837	-3.3344
lmo1518					-0.52792	-0.283079	-2.43713
lmo1519	aspS; aspartyl-tRNA synthetase (EC:6.1.1.12); K01876 aspartyl-tRNA synthetase [EC:6.1.1.12]	aspS	INFORMATION STORAGE AND PROCESSING -> Translation, ribosomal structure and biogenesis	J	-1.22813	-0.291523	-0.277216
lmo1520	hisS; histidyl-tRNA synthetase (EC:6.1.1.21); K01892 histidyl-tRNA synthetase [EC:6.1.1.21]	hisS	INFORMATION STORAGE AND PROCESSING -> Translation, ribosomal structure and biogenesis	J	-1.21346	-0.422792	0.488124
lmo1521	N-acetylmuramoyl-L-alanine amidase; K01448 N-acetylmuramoyl-L-alanine amidase [EC:3.5.1.28]		Cell wall/membrane/envelope biogenesis	M, S	-1.67266	-0.0825036	1.22972
lmo1522	D-tyrosyl-tRNA(Tyr) deacylase; K07560 D-tyrosyl-tRNA(Tyr) deacylase [EC:3.1.-.-]		INFORMATION STORAGE AND PROCESSING -> Translation, ribosomal structure and biogenesis	J	-1.25756	-0.545318	-1.28394
lmo1523	relA; (p)ppGpp synthetase; K00951 GTP pyrophosphokinase [EC:2.7.6.5]	relA	CELLULAR PROCESSES AND SIGNALING -> Signal transduction mechanisms	T, K	-1.42363	0.408764	2.21068
lmo1524	apt; adenine phosphoribosyltransferase (EC:2.4.2.7); K00759 adenine phosphoribosyltransferase [EC:2.4.2.7]	apt	METABOLISM -> Nucleotide transport and metabolism	F	-1.74352	0.641587	1.01426
lmo1525	recombination protein RecJ; K07462 single-stranded-DNA-specific exonuclease [EC:3.1.-.-]		INFORMATION STORAGE AND PROCESSING -> Replication, recombination and repair	L, S	-1.59148	1.11443	1.12633
lmo1526			POORLY CHARACTERIZED -> Function unknown	S	-2.2863	-0.450815	0.675315
lmo1527	preprotein translocase SecDF; K12257 SecD/SecF fusion protein		CELLULAR PROCESSES AND SIGNALING -> Intracellular trafficking, secretion, and vesicular transport	U	-1.40932	0.447911	-0.0624828
lmo1528					-1.59154	-0.259319	1.15407
lmo1529	hypothetical protein; K03210 preprotein translocase subunit YajC		CELLULAR PROCESSES AND SIGNALING -> Intracellular trafficking, secretion, and vesicular transport	U	-2.12087	-0.512569	-0.386246
lmo1530	tgt; queuine tRNA-ribosyltransferase (EC:2.4.2.29); K00773 queuine tRNA-ribosyltransferase [EC:2.4.2.29]	tgt	INFORMATION STORAGE AND PROCESSING -> Translation, ribosomal structure and biogenesis	J	-1.86177	0.942839	1.20944
lmo1531	queA; S-adenosylmethionine:tRNA ribosyltransferase-isomerase; K07568 S-adenosylmethionine:tRNA ribosyltransferase-isomerase [EC:2.4.99.17]	queA	INFORMATION STORAGE AND PROCESSING -> Translation, ribosomal structure and biogenesis	J	-1.14426	0.814422	0.236727
lmo1532	ruvB; Holliday junction DNA helicase RuvB (EC:3.1.22.4); K03551 holliday junction DNA helicase RuvB [EC:3.6.4.12]	ruvB	INFORMATION STORAGE AND PROCESSING -> Replication, recombination and repair	L	-0.225981	-0.0984908	-0.786648
lmo1533	ruvA; Holliday junction DNA helicase RuvA; K03550 holliday junction DNA helicase RuvA [EC:3.6.4.12]	ruvA	INFORMATION STORAGE AND PROCESSING -> Replication, recombination and repair	L	-1.62003	0.984881	0.469308
lmo1534	L-lactate dehydrogenase; K00016 L-lactate dehydrogenase [EC:1.1.1.27]		METABOLISM -> Energy production and conversion	C	-0.692568	0.672193	0.0572731
lmo1535			POORLY CHARACTERIZED -> Function unknown	S	-1.64503	0.151451	1.43012
lmo1536	prephenate dehydratase (EC:4.2.1.51); K04518 prephenate dehydratase [EC:4.2.1.51]		METABOLISM -> Amino acid transport and metabolism	E	-1.00765	0.737465	0.838433
lmo1537	obgE; GTPase ObgE; K03979 GTP-binding protein	obgE	POORLY CHARACTERIZED -> General function prediction only	R	-1.28737	0.344996	1.60325
lmo1538	glpK; glycerol kinase (EC:2.7.1.30); K00864 glycerol kinase [EC:2.7.1.30]	glpK	METABOLISM -> Energy production and conversion	C	0.208017	-2.53537	-3.14708
lmo1539	glycerol transporter; K02440 glycerol uptake facilitator protein		METABOLISM -> Carbohydrate transport and metabolism	G	-0.784459	-1.43571	-2.37752
lmo1540	rpmA; 50S ribosomal protein L27; K02899 large subunit ribosomal protein L27	rpmA	INFORMATION STORAGE AND PROCESSING -> Translation, ribosomal structure and biogenesis	J	-0.878348	-0.460062	0.396679
lmo1541	hypothetical protein; K07584 hypothetical protein		INFORMATION STORAGE AND PROCESSING -> Translation, ribosomal structure and biogenesis	J	-0.271518	-0.136295	1.2442
lmo1542	rplU; 50S ribosomal protein L21; K02888 large subunit ribosomal protein L21	rplU	INFORMATION STORAGE AND PROCESSING -> Translation, ribosomal structure and biogenesis	J	-0.881068	-0.11082	1.26205
lmo1543	ribonuclease G; K08301 ribonuclease G [EC:3.1.26.-]		INFORMATION STORAGE AND PROCESSING -> Translation, ribosomal structure and biogenesis	J	-1.08543	0.519121	0.40446
lmo1544	minD; septum formation inhibitor MinD; K03609 septum site-determining protein MinD	minD	Cell cycle control, cell division, chromosome partitioning	D	-2.11189	-0.214962	1.95445
lmo1545	minC; septum formation inhibitor MinC; K03610 septum site-determining protein MinC	minC	Cell cycle control, cell division, chromosome partitioning	D	-1.12096	-0.492697	1.19648
lmo1546	mreD; cell-shape determining protein MreD; K03571 rod shape-determining protein MreD	mreD	Cell wall/membrane/envelope biogenesis	M	-1.65462	0.319914	0.742051
lmo1547	mreC; rod shape-determining protein MreC; K03570 rod shape-determining protein MreC	mreC	Cell wall/membrane/envelope biogenesis	M	-1.76246	0.6732	1.0046
lmo1548	mreB; rod shape-determining protein MreB; K03569 rod shape-determining protein MreB and related proteins	mreB	Cell cycle control, cell division, chromosome partitioning	D	-1.57237	0.820896	2.36149
lmo1549	radC; DNA repair protein RadC; K03630 DNA repair protein RadC	radC	INFORMATION STORAGE AND PROCESSING -> Replication, recombination and repair	L	0.476793	0.207501	0.639068
lmo1550	comC; competence protein ComC; K02236 leader peptidase (prepilin peptidase) / N-methyltransferase [EC:3.4.23.43 2.1.1.-]	comC	CELLULAR PROCESSES AND SIGNALING -> Cell motility	N, O, U	0.724868	0.48751	0.571303
lmo1551	folC; folyl-polyglutamate synthetase; K11754 dihydrofolate synthase / folylpolyglutamate synthase [EC:6.3.2.12 6.3.2.17]	folC	METABOLISM -> Coenzyme transport and metabolism	H	-0.241819	-0.497532	-0.571995
lmo1552	valS; valyl-tRNA synthetase (EC:6.1.1.9); K01873 valyl-tRNA synthetase [EC:6.1.1.9]	valS	INFORMATION STORAGE AND PROCESSING -> Translation, ribosomal structure and biogenesis	J	0.687091	-0.780696	-1.18075
lmo1553	hemL; glutamate-1-semialdehyde aminotransferase (EC:5.4.3.8); K01845 glutamate-1-semialdehyde 2,1-aminomutase [EC:5.4.3.8]	hemL	METABOLISM -> Coenzyme transport and metabolism	H	-1.14689	-0.127007	-0.911928
lmo1554	hemB; delta-aminolevulinic acid dehydratase (EC:4.2.1.24); K01698 porphobilinogen synthase [EC:4.2.1.24]	hemB	METABOLISM -> Coenzyme transport and metabolism	H	-0.304508	0.180918	-0.200376
lmo1555	hemD; uroporphyrinogen-III synthase (EC:4.2.1.75); K01719 uroporphyrinogen-III synthase [EC:4.2.1.75]	hemD	METABOLISM -> Coenzyme transport and metabolism	H	-0.978229	0.329759	0.645835
lmo1556	hemC; porphobilinogen deaminase (EC:2.5.1.61); K01749 hydroxymethylbilane synthase [EC:2.5.1.61]	hemC	METABOLISM -> Coenzyme transport and metabolism	H	-0.798862	-0.0289549	0.74967
lmo1557	hemA; glutamyl-tRNA reductase; K02492 glutamyl-tRNA reductase [EC:1.2.1.70]	hemA	METABOLISM -> Coenzyme transport and metabolism	H	-0.693462	0.243751	1.00439
lmo1558	engB; GTP-binding protein EngB; K03978 GTP-binding protein	engB	POORLY CHARACTERIZED -> General function prediction only	R	-1.11493	0.358698	1.56522
lmo1559	thrS; threonyl-tRNA synthetase; K01868 threonyl-tRNA synthetase [EC:6.1.1.3]	thrS	INFORMATION STORAGE AND PROCESSING -> Translation, ribosomal structure and biogenesis	J	-1.33262	0.131872	-0.660235
lmo1560	dnaI; primosomal protein DnaI; K11144 primosomal protein DnaI	dnaI	INFORMATION STORAGE AND PROCESSING -> Replication, recombination and repair	L	-0.916062	-0.561854	-1.27208
lmo1561	dnaB; chromosome replication initiation / membrane attachment protein DnaB; K03346 replication initiation and membrane attachment protein	dnaB	INFORMATION STORAGE AND PROCESSING -> Replication, recombination and repair	L	-0.945716	-0.74079	-0.967483
lmo1562	nrdR; transcriptional regulator NrdR; K07738 transcriptional repressor NrdR	nrdR	INFORMATION STORAGE AND PROCESSING -> Transcription	K	-1.01408	-0.573565	-1.05904
lmo1563	coaE; dephospho-CoA kinase; K00859 dephospho-CoA kinase [EC:2.7.1.24]	coaE	METABOLISM -> Coenzyme transport and metabolism	H	-0.0392208	-0.514276	-1.2614
lmo1564	mutM; formamidopyrimidine-DNA glycosylase; K10563 formamidopyrimidine-DNA glycosylase [EC:3.2.2.23 4.2.99.18]	mutM	INFORMATION STORAGE AND PROCESSING -> Replication, recombination and repair	L	-0.45666	-0.545327	-1.27594
lmo1565	polA; DNA polymerase I; K02335 DNA polymerase I [EC:2.7.7.7]	polA	INFORMATION STORAGE AND PROCESSING -> Replication, recombination and repair	L	-0.73417	-0.00292193	-0.737228
lmo1566	citC; isocitrate dehydrogenase (EC:1.1.1.41); K00031 isocitrate dehydrogenase [EC:1.1.1.42]	citC	METABOLISM -> Energy production and conversion	C	-0.821876	-0.843408	-1.38779
lmo1567	citZ; citrate synthase (EC:2.3.3.5); K01647 citrate synthase [EC:2.3.3.1]	citZ	METABOLISM -> Energy production and conversion	C	-1.34028	-0.538138	-0.324387
lmo1568			POORLY CHARACTERIZED -> Function unknown	S	-0.348833	-1.09534	0.387535
lmo1569	fxsA; FxsA; K07113 UPF0716 protein FxsA	fxsA	POORLY CHARACTERIZED -> General function prediction only	R	-0.0142937	-0.855016	-0.727243
lmo1570	pykA; pyruvate kinase (EC:2.7.1.40); K00873 pyruvate kinase [EC:2.7.1.40]	pykA	CELLULAR PROCESSES AND SIGNALING -> Signal transduction mechanisms	T, G	-1.24584	0.100921	-0.274296
lmo1571	pfkA; 6-phosphofructokinase (EC:2.7.1.11); K00850 6-phosphofructokinase 1 [EC:2.7.1.11]	pfkA	METABOLISM -> Carbohydrate transport and metabolism	G	-1.38129	0.64375	1.712
lmo1572	accA; acetyl-CoA carboxylase carboxyltransferase subunit alpha (EC:6.4.1.2); K01962 acetyl-CoA carboxylase carboxyl transferase subunit alpha [EC:6.4.1.2]	accA	METABOLISM -> Lipid transport and metabolism	I	0.366453	-0.865359	-0.714369
lmo1573	accD; acetyl-CoA carboxylase subunit beta (EC:6.4.1.2); K01963 acetyl-CoA carboxylase carboxyl transferase subunit beta [EC:6.4.1.2]	accD	METABOLISM -> Lipid transport and metabolism	I	-0.87972	0.296445	2.8598
lmo1574	dnaE; DNA polymerase III subunit alpha; K02337 DNA polymerase III subunit alpha [EC:2.7.7.7]	dnaE	INFORMATION STORAGE AND PROCESSING -> Replication, recombination and repair	L	-0.0756706	0.152637	0.99295
lmo1575	hypothetical protein; K06881 phosphoesterase RecJ domain-containing protein		POORLY CHARACTERIZED -> General function prediction only	R	0.341716	0.133665	-0.383901
lmo1576			INFORMATION STORAGE AND PROCESSING -> Transcription	K	-0.611108	0.131246	-0.494767
lmo1577			POORLY CHARACTERIZED -> General function prediction only	R	-0.368344	-0.061266	-0.150239
lmo1578	X-Pro dipeptidase; K01271 Xaa-Pro dipeptidase [EC:3.4.13.9]		METABOLISM -> Amino acid transport and metabolism	E	0.366954	-0.61257	-1.95151
lmo1579	alanine dehydrogenase; K00259 alanine dehydrogenase [EC:1.4.1.1]		METABOLISM -> Amino acid transport and metabolism	E	-1.13294	-0.564794	-0.358183
lmo1580			CELLULAR PROCESSES AND SIGNALING -> Signal transduction mechanisms	T	-0.628248	-1.92068	-2.82824
lmo1581	ackA; acetate kinase (EC:2.7.2.1); K00925 acetate kinase [EC:2.7.2.1]	ackA	METABOLISM -> Energy production and conversion	C	-0.368722	0.636545	1.97393
lmo1582	hypothetical protein; K00571 site-specific DNA-methyltransferase (adenine-specific) [EC:2.1.1.72]		INFORMATION STORAGE AND PROCESSING -> Replication, recombination and repair	L	-1.37302	-0.272973	0.933565
lmo1583	tpx; thiol peroxidase; K11065 thiol peroxidase, atypical 2-Cys peroxiredoxin [EC:1.11.1.15]	tpx	CELLULAR PROCESSES AND SIGNALING -> Posttranslational modification, protein turnover, chaperones	O	-0.79956	-0.342048	0.0190883
lmo1584			POORLY CHARACTERIZED -> Function unknown	S	0.252791	-0.69884	-0.307716
lmo1585	peptidase; K04773 protease IV [EC:3.4.21.-]		CELLULAR PROCESSES AND SIGNALING -> Posttranslational modification, protein turnover, chaperones	O, U	-0.151042	-0.00857254	0.620402
lmo1586	ppnK; inorganic polyphosphate/ATP-NAD kinase (EC:2.7.1.23); K00858 NAD kinase [EC:2.7.1.23]	ppnK	METABOLISM -> Carbohydrate transport and metabolism	G	-1.49316	-0.136925	-0.128008
lmo1587	argF; ornithine carbamoyltransferase; K00611 ornithine carbamoyltransferase [EC:2.1.3.3]	argF	METABOLISM -> Amino acid transport and metabolism	E	0.600133	0.188702	-0.701089
lmo1588	argD; acetylornithine aminotransferase; K00818 acetylornithine aminotransferase [EC:2.6.1.11]	argD	METABOLISM -> Amino acid transport and metabolism	E	-0.72056	-0.124184	0.23072
lmo1589	argB; acetylglutamate kinase (EC:2.7.2.8); K00930 acetylglutamate kinase [EC:2.7.2.8]	argB	METABOLISM -> Amino acid transport and metabolism	E	-0.261896	0.331095	0.917753
lmo1590	argJ; bifunctional ornithine acetyltransferase/N-acetylglutamate synthase (EC:2.3.1.1 2.3.1.35); K00620 glutamate N-acetyltransferase / amino-acid N-acetyltransferase [EC:2.3.1.35 2.3.1.1]	argJ	METABOLISM -> Amino acid transport and metabolism	E	0.84929	0.309661	0.410673
lmo1591	argC; N-acetyl-gamma-glutamyl-phosphate reductase (EC:1.2.1.38); K00145 N-acetyl-gamma-glutamyl-phosphate reductase [EC:1.2.1.38]	argC	METABOLISM -> Amino acid transport and metabolism	E	1.16409	-0.417734	-0.049742
lmo1592	thiamine biosynthesis protein ThiI; K03151 thiamine biosynthesis protein ThiI		METABOLISM -> Coenzyme transport and metabolism	H	1.13838	-0.0232463	0.330005
lmo1593	iron-sulfur cofactor synthesis protein NifS; K04487 cysteine desulfurase [EC:2.8.1.7]		METABOLISM -> Amino acid transport and metabolism	E	-0.496456	0.317962	1.61352
lmo1594	septation ring formation regulator EzrA; K06286 septation ring formation regulator		Cell cycle control, cell division, chromosome partitioning	D	-2.22015	-0.0934702	0.313947
lmo1595	hypothetical protein; K07170 GAF domain-containing protein		CELLULAR PROCESSES AND SIGNALING -> Signal transduction mechanisms	T	-0.506615	0.54741	0.892919
lmo1596	rpsD; 30S ribosomal protein S4; K02986 small subunit ribosomal protein S4	rpsD	INFORMATION STORAGE AND PROCESSING -> Translation, ribosomal structure and biogenesis	J	0.0520949	-1.76883	-1.60098
lmo1597					-2.45491	-1.67982	-1.36967
lmo1598	tyrS; tyrosyl-tRNA synthetase; K01866 tyrosyl-tRNA synthetase [EC:6.1.1.1]	tyrS	INFORMATION STORAGE AND PROCESSING -> Translation, ribosomal structure and biogenesis	J	0.296736	-0.332909	0.0157182
lmo1599	ccpA; catabolite control protein A; K02529 LacI family transcriptional regulator	ccpA	INFORMATION STORAGE AND PROCESSING -> Transcription	K	-1.83114	-0.493087	-0.742936
lmo1600	aroA; bifunctional 3-deoxy-7-phosphoheptulonate synthase/chorismate mutase; K13853 3-deoxy-7-phosphoheptulonate synthase / chorismate mutase [EC:2.5.1.54 5.4.99.5]	aroA	METABOLISM -> Amino acid transport and metabolism	E	-1.43657	-0.227828	1.16581
lmo1601			POORLY CHARACTERIZED -> General function prediction only	R	-2.15436	-1.00822	-0.980548
lmo1602			POORLY CHARACTERIZED -> General function prediction only	R	-1.926	-0.655417	-0.879004
lmo1603			METABOLISM -> Amino acid transport and metabolism	E	-2.27321	-0.855386	0.645985
lmo1604			CELLULAR PROCESSES AND SIGNALING -> Posttranslational modification, protein turnover, chaperones	O	-2.04163	0.509898	2.16713
lmo1605	murC; UDP-N-acetylmuramate--L-alanine ligase (EC:6.3.2.8); K01924 UDP-N-acetylmuramate--alanine ligase [EC:6.3.2.8]	murC	Cell wall/membrane/envelope biogenesis	M	-1.31282	-0.560391	-0.801475
lmo1606	DNA translocase; K03466 DNA segregation ATPase FtsK/SpoIIIE, S-DNA-T family		Cell cycle control, cell division, chromosome partitioning	D	-1.86651	-0.824471	0.0063796
lmo1607	pheT; phenylalanyl-tRNA synthetase subunit beta; K06878 tRNA-binding protein	pheT	POORLY CHARACTERIZED -> General function prediction only	R	-0.135031	0.359965	-0.15264
lmo1608			POORLY CHARACTERIZED -> Function unknown	S	-0.836884	0.470967	-0.402401
lmo1609			CELLULAR PROCESSES AND SIGNALING -> Posttranslational modification, protein turnover, chaperones	O, C	-1.03868	0.540362	-0.0905786
lmo1610					-0.482256	0.815585	-0.548275
lmo1611			METABOLISM -> Carbohydrate transport and metabolism	G	0.0745146	-0.972617	-2.0572
lmo1612			POORLY CHARACTERIZED -> Function unknown	S	-0.570508	-0.540549	-0.185285
lmo1613			POORLY CHARACTERIZED -> Function unknown	S	0.500232	0.497196	0.382462
lmo1614			POORLY CHARACTERIZED -> General function prediction only	R	-0.0870188	0.930241	0.769233
lmo1615	trmB; tRNA (guanine-N(7)-)-methyltransferase (EC:2.1.1.33); K03439 tRNA (guanine-N7-)-methyltransferase [EC:2.1.1.33]	trmB	POORLY CHARACTERIZED -> General function prediction only	R	-0.195705	0.551627	0.837028
lmo1616			Cell wall/membrane/envelope biogenesis	M	-1.66792	0.438191	1.86487
lmo1617			METABOLISM -> Amino acid transport and metabolism	E, G, P, R	-0.141949	0.538495	1.31384
lmo1618			INFORMATION STORAGE AND PROCESSING -> Transcription	K	-0.0145566	0.127596	0.84755
lmo1619	daaA; D-amino acid aminotransferase; K00824 D-alanine transaminase [EC:2.6.1.21]	daaA	METABOLISM -> Amino acid transport and metabolism	E, H	-1.8881	0.148135	-0.189809
lmo1620	dipeptidase PepV; K01439 succinyl-diaminopimelate desuccinylase [EC:3.5.1.18]		METABOLISM -> Amino acid transport and metabolism	E	-1.21478	-0.139574	-0.362261
lmo1621	hypothetical protein; K03574 8-oxo-dGTP diphosphatase [EC:3.6.1.55]		INFORMATION STORAGE AND PROCESSING -> Replication, recombination and repair	L, R	-1.19293	0.457636	0.695067
lmo1622			METABOLISM -> Carbohydrate transport and metabolism	G	-1.91589	0.518542	1.61021
lmo1623	hypothetical protein; K19302 undecaprenyl-diphosphatase [EC:3.6.1.27]		METABOLISM -> Lipid transport and metabolism	I	-1.03027	0.852586	1.19845
lmo1624			POORLY CHARACTERIZED -> General function prediction only	R	-1.1071	0.261111	1.80015
lmo1625			POORLY CHARACTERIZED -> General function prediction only	R	-1.92913	0.248762	1.21296
lmo1626					-1.6481	-0.671516	-0.0763871
lmo1627	trpA; tryptophan synthase subunit alpha (EC:4.2.1.20); K01695 tryptophan synthase alpha chain [EC:4.2.1.20]	trpA	METABOLISM -> Amino acid transport and metabolism	E	-0.0180531	-0.413412	-1.61158
lmo1628	trpB; tryptophan synthase subunit beta (EC:4.2.1.20); K01696 tryptophan synthase beta chain [EC:4.2.1.20]	trpB	METABOLISM -> Amino acid transport and metabolism	E	0.422944	-0.79343	-1.02938
lmo1629	trpF; N-(5'-phosphoribosyl)anthranilate isomerase; K01817 phosphoribosylanthranilate isomerase [EC:5.3.1.24]	trpF	METABOLISM -> Amino acid transport and metabolism	E	-0.0494634	-0.636087	-1.49797
lmo1630	trpC; indole-3-glycerol phosphate synthase (EC:4.1.1.48); K01609 indole-3-glycerol phosphate synthase [EC:4.1.1.48]	trpC	METABOLISM -> Amino acid transport and metabolism	E	0.289411	-0.84855	-1.65218
lmo1631	trpD; anthranilate phosphoribosyltransferase; K00766 anthranilate phosphoribosyltransferase [EC:2.4.2.18]	trpD	METABOLISM -> Amino acid transport and metabolism	E	-0.00791067	-0.624783	-1.71994
lmo1632	trpG; anthranilate synthase subunit beta; K01658 anthranilate synthase component II [EC:4.1.3.27]	trpG	METABOLISM -> Amino acid transport and metabolism	E, H	0.342527	-0.524884	-1.73167
lmo1633	trpE; anthranilate synthase subunit alpha; K01657 anthranilate synthase component I [EC:4.1.3.27]	trpE	METABOLISM -> Amino acid transport and metabolism	E, H	0.480591	-0.291144	-1.83619
lmo1634	bifunctional acetaldehyde-CoA/alcohol dehydrogenase; K04072 acetaldehyde dehydrogenase / alcohol dehydrogenase [EC:1.2.1.10 1.1.1.1]		METABOLISM -> Energy production and conversion	C	-1.73971	0.165322	0.10056
lmo1635			POORLY CHARACTERIZED -> Function unknown	S	-2.06382	-0.554538	0.83743
lmo1636	ABC transporter ATP-binding protein; K01990 ABC-2 type transport system ATP-binding protein		CELLULAR PROCESSES AND SIGNALING -> Defense mechanisms	V	-2.46248	-0.207905	1.10329
lmo1637	hypothetical protein; K01992 ABC-2 type transport system permease protein		POORLY CHARACTERIZED -> General function prediction only	R	-1.02748	-0.300249	0.222869
lmo1638			CELLULAR PROCESSES AND SIGNALING -> Defense mechanisms	V	-0.0850518	-0.54044	0.0160915
lmo1639	DNA-3-methyladenine glycosidase; K01246 DNA-3-methyladenine glycosylase I [EC:3.2.2.20]		INFORMATION STORAGE AND PROCESSING -> Replication, recombination and repair	L	0.333029	-0.0136558	0.756788
lmo1640					-0.677949	-0.190067	0.420122
lmo1641	citB; aconitate hydratase (EC:4.2.1.3); K01681 aconitate hydratase [EC:4.2.1.3]	citB	METABOLISM -> Energy production and conversion	C	-0.396016	-0.117478	-0.719315
lmo1642			CELLULAR PROCESSES AND SIGNALING -> Signal transduction mechanisms	T	-1.22142	-0.983598	-1.20828
lmo1643					-1.1146	-0.935244	-0.890293
lmo1644			INFORMATION STORAGE AND PROCESSING -> Transcription	K, L	1.2842	0.0435331	-0.428842
lmo1645	ATP-dependent dsDNA exonuclease SbcC; K03546 exonuclease SbcC		INFORMATION STORAGE AND PROCESSING -> Replication, recombination and repair	L	0.403802	-0.0582555	-0.196869
lmo1646	exonuclease SbcD; K03547 exonuclease SbcD		INFORMATION STORAGE AND PROCESSING -> Replication, recombination and repair	L	0.197761	0.662182	0.479973
lmo1647	1-acylglycerol-3-phosphate O-acyltransferase; K00655 1-acyl-sn-glycerol-3-phosphate acyltransferase [EC:2.3.1.51]		METABOLISM -> Lipid transport and metabolism	I	0.570026	0.252009	0.451555
lmo1648					0.797385	0.107799	0.490112
lmo1649					-1.22095	-1.58147	-0.556158
lmo1650			CELLULAR PROCESSES AND SIGNALING -> Posttranslational modification, protein turnover, chaperones	O	-0.840453	-1.09533	0.595643
lmo1651	ABC transporter ATP-binding protein; K06147 ATP-binding cassette, subfamily B, bacterial		CELLULAR PROCESSES AND SIGNALING -> Defense mechanisms	V	-1.34549	-1.33714	-0.824845
lmo1652	ABC transporter ATP-binding protein; K06147 ATP-binding cassette, subfamily B, bacterial		CELLULAR PROCESSES AND SIGNALING -> Defense mechanisms	V	-1.47293	-0.261747	1.95889
lmo1653					0.964808	0.235372	0.261709
lmo1654					0.985341	0.452322	0.654719
lmo1655			CELLULAR PROCESSES AND SIGNALING -> Defense mechanisms	V	1.01	0.826452	0.540547
lmo1656					1.11551	0.235778	0.362071
lmo1657	tsf; elongation factor Ts; K02357 elongation factor Ts	tsf	INFORMATION STORAGE AND PROCESSING -> Translation, ribosomal structure and biogenesis	J	-1.29652	0.247903	1.08996
lmo1658	rpsB; 30S ribosomal protein S2; K02967 small subunit ribosomal protein S2	rpsB	INFORMATION STORAGE AND PROCESSING -> Translation, ribosomal structure and biogenesis	J	-1.15441	0.288738	2.07039
lmo1659					1.12157	0.168288	0.327306
lmo1660	leuS; leucyl-tRNA synthetase (EC:6.1.1.4); K01869 leucyl-tRNA synthetase [EC:6.1.1.4]	leuS	INFORMATION STORAGE AND PROCESSING -> Translation, ribosomal structure and biogenesis	J	-0.648639	0.430893	-0.284178
lmo1661			POORLY CHARACTERIZED -> General function prediction only	R	0.305935	0.116047	0.767449
lmo1662			METABOLISM -> Secondary metabolites biosynthesis, transport and catabolism	Q, R	-0.26996	0.587988	1.24393
lmo1663	ansB; asparagine synthetase; K01953 asparagine synthase (glutamine-hydrolysing) [EC:6.3.5.4]	ansB	METABOLISM -> Amino acid transport and metabolism	E	-1.43675	1.58183	1.45637
lmo1664	metK; S-adenosylmethionine synthetase (EC:2.5.1.6); K00789 S-adenosylmethionine synthetase [EC:2.5.1.6]	metK	METABOLISM -> Coenzyme transport and metabolism	H	-0.745424	0.236164	1.75909
lmo1665					-0.864311	1.73055	1.99615
lmo1666					-1.97918	-1.17107	0.533987
lmo1667	L-lactate dehydrogenase; K00016 L-lactate dehydrogenase [EC:1.1.1.27]		METABOLISM -> Energy production and conversion	C	-0.536292	-0.804999	0.132024
lmo1668					0.0537579	-0.527683	-0.633841
lmo1669	hypothetical protein; K03574 8-oxo-dGTP diphosphatase [EC:3.6.1.55]		INFORMATION STORAGE AND PROCESSING -> Replication, recombination and repair	L, R	0.0581715	0.0337551	0.800508
lmo1670	hypothetical protein; K08998 hypothetical protein		POORLY CHARACTERIZED -> Function unknown	S	-0.446289	-0.0573218	1.44183
lmo1671	ABC transporter; K09815 zinc transport system substrate-binding protein		METABOLISM -> Inorganic ion transport and metabolism	P	-0.0287524	-0.10163	1.31835
lmo1672	menE; O-succinylbenzoic acid--CoA ligase (EC:6.2.1.26); K01911 O-succinylbenzoic acid--CoA ligase [EC:6.2.1.26]	menE	METABOLISM -> Lipid transport and metabolism	I, Q	-0.850148	-0.929379	-1.57702
lmo1673	menB; naphthoate synthase (EC:4.1.3.36); K01661 naphthoate synthase [EC:4.1.3.36]	menB	METABOLISM -> Coenzyme transport and metabolism	H	-1.63478	-0.103539	-0.746632
lmo1674	prolyl aminopetidase; K08680 2-succinyl-6-hydroxy-2,4-cyclohexadiene-1-carboxylate synthase [EC:4.2.99.20]		POORLY CHARACTERIZED -> General function prediction only	R	-0.50818	-0.534013	-1.54376
lmo1675	menD; 2-succinyl-5-enolpyruvyl-6-hydroxy-3-cyclohexene-1-carboxylate synthase (EC:4.1.1.71); K02551 2-succinyl-5-enolpyruvyl-6-hydroxy-3-cyclohexene-1-carboxylate synthase [EC:2.2.1.9]	menD	METABOLISM -> Coenzyme transport and metabolism	H	-1.09419	0.317465	-0.15481
lmo1676	menF; menaquinone-specific isochorismate synthase; K02552 menaquinone-specific isochorismate synthase [EC:5.4.4.2]	menF	METABOLISM -> Coenzyme transport and metabolism	H, Q	-0.492645	0.125485	0.987739
lmo1677	1,4-dihydroxy-2-naphthoate octaprenyltransferase; K02548 1,4-dihydroxy-2-naphthoate octaprenyltransferase [EC:2.5.1.74 2.5.1.-]		METABOLISM -> Coenzyme transport and metabolism	H	-0.603435	-0.337703	1.00568
lmo1678	bifunctional homocysteine S-methyltransferase/5,10-methylenetetrahydrofolate reductase (EC:2.1.1.10); K00547 homocysteine S-methyltransferase [EC:2.1.1.10]		METABOLISM -> Amino acid transport and metabolism	E	0.279232	-0.267534	-0.482047
lmo1679	cystathionine beta-lyase (EC:4.4.1.8); K01760 cystathionine beta-lyase [EC:4.4.1.8]		METABOLISM -> Amino acid transport and metabolism	E	0.482771	0.231479	-0.0233941
lmo1680	cystathionine gamma-synthase; K01739 cystathionine gamma-synthase [EC:2.5.1.48]		METABOLISM -> Amino acid transport and metabolism	E	0.399267	-0.628309	-1.17416
lmo1681	5-methyltetrahydropteroyltriglutamate--homocysteine S-methyltransferase (EC:2.1.1.14); K00549 5-methyltetrahydropteroyltriglutamate--homocysteine methyltransferase [EC:2.1.1.14]		METABOLISM -> Amino acid transport and metabolism	E	0.35871	0.335416	0.220035
lmo1682			METABOLISM -> Amino acid transport and metabolism	E, G, P, R	0.283198	-0.0263578	1.00523
lmo1683	Fur family transcriptional regulator; K09825 Fur family transcriptional regulator, peroxide stress response regulator		METABOLISM -> Inorganic ion transport and metabolism	P	-0.946713	-1.2087	-1.46028
lmo1684			METABOLISM -> Amino acid transport and metabolism	E, H	-0.58335	-1.91981	-2.10691
lmo1685	gsaB; glutamate-1-semialdehyde aminotransferase (EC:5.4.3.8); K01845 glutamate-1-semialdehyde 2,1-aminomutase [EC:5.4.3.8]	gsaB	METABOLISM -> Coenzyme transport and metabolism	H	-1.02525	1.24008	1.67467
lmo1686			POORLY CHARACTERIZED -> Function unknown	S	-1.21687	0.20608	1.49838
lmo1687	hypothetical protein; K07586 hypothetical protein		INFORMATION STORAGE AND PROCESSING -> Translation, ribosomal structure and biogenesis	J	-1.97006	-0.398023	0.577456
lmo1688	enoyl-ACP reductase (EC:1.3.1.10); K10780 enoyl-[acyl-carrier protein] reductase III [EC:1.3.1.104]		METABOLISM -> Lipid transport and metabolism	I, Q, R	-1.12757	0.395125	0.543627
lmo1689	A/G-specific adenine glycosylase; K03575 A/G-specific adenine glycosylase [EC:3.2.2.-]		INFORMATION STORAGE AND PROCESSING -> Replication, recombination and repair	L	-0.593423	-0.0322205	0.882352
lmo1690	hypothetical protein; K07038 inner membrane protein		POORLY CHARACTERIZED -> General function prediction only	R	-1.13601	-0.424647	-0.610053
lmo1691	deoxyuridine triphosphate nucleotidohydrolase; K01520 dUTP pyrophosphatase [EC:3.6.1.23]		METABOLISM -> Nucleotide transport and metabolism	F	-1.17463	0.250464	1.18588
lmo1692					-0.8611	-0.47084	0.770049
lmo1693	recX; recombination regulator RecX; K03565 regulatory protein	recX	POORLY CHARACTERIZED -> General function prediction only	R	-0.17808	-0.169234	0.669205
lmo1694			POORLY CHARACTERIZED -> General function prediction only	R	-1.73165	0.00277269	1.45217
lmo1695	hypothetical protein; K14205 phosphatidylglycerol lysyltransferase [EC:2.3.2.3]		POORLY CHARACTERIZED -> Function unknown	S	-0.240923	-1.44524	-2.83244
lmo1696			CELLULAR PROCESSES AND SIGNALING -> Defense mechanisms	V	-0.945534	-0.101265	1.63594
lmo1697			METABOLISM -> Inorganic ion transport and metabolism	P	-1.0191	0.441631	2.2696
lmo1698	ribosomal-protein-alanine N-acetyltransferase; K03790 ribosomal-protein-alanine N-acetyltransferase [EC:2.3.1.128]		INFORMATION STORAGE AND PROCESSING -> Translation, ribosomal structure and biogenesis	J	0.0959725	-1.1968	-1.02658
lmo1699			CELLULAR PROCESSES AND SIGNALING -> Cell motility	N, T	-0.854143	-0.21447	4.26098
lmo1700					-1.22277	0.104586	3.56722
lmo1701					1.42444	-0.068064	-0.0135325
lmo1702			METABOLISM -> Amino acid transport and metabolism	E	-1.40622	0.553539	0.644787
lmo1703			INFORMATION STORAGE AND PROCESSING -> Translation, ribosomal structure and biogenesis	J	-1.34877	-0.302974	0.674027
lmo1704			CELLULAR PROCESSES AND SIGNALING -> Posttranslational modification, protein turnover, chaperones	O	-0.559995	-0.63615	-0.56884
lmo1705			METABOLISM -> Nucleotide transport and metabolism	F	-0.213823	-0.301287	0.800695
lmo1706	transporter; K07058 membrane protein		POORLY CHARACTERIZED -> Function unknown	S	-1.54359	-0.565607	1.43794
lmo1707			POORLY CHARACTERIZED -> Function unknown	S	0.636147	0.0865667	0.583596
lmo1708	aminoglycoside N3'-acetyltransferase; K00662 aminoglycoside 3-N-acetyltransferase [EC:2.3.1.81]		CELLULAR PROCESSES AND SIGNALING -> Defense mechanisms	V	-1.34004	0.00112466	1.41907
lmo1709	methionine aminopeptidase (EC:3.4.11.18); K01265 methionyl aminopeptidase [EC:3.4.11.18]		INFORMATION STORAGE AND PROCESSING -> Translation, ribosomal structure and biogenesis	J	-1.93403	0.865481	0.83063
lmo1710	flavodoxin; K03839 flavodoxin I		METABOLISM -> Energy production and conversion	C	-0.448091	0.445838	0.337716
lmo1711	aminopeptidase; K01269 aminopeptidase [EC:3.4.11.-]		METABOLISM -> Amino acid transport and metabolism	E	-1.51801	-0.213577	-0.094317
lmo1712			METABOLISM -> Amino acid transport and metabolism	E, G, P, R	-1.69034	-0.245696	0.945104
lmo1713	rod shape-determining protein MreB; K03569 rod shape-determining protein MreB and related proteins		Cell cycle control, cell division, chromosome partitioning	D	-1.81633	-0.226736	1.0879
lmo1714					0.240005	-0.27194	0.24062
lmo1715			METABOLISM -> Secondary metabolites biosynthesis, transport and catabolism	Q, R	-0.228269	0.446114	1.26288
lmo1716			INFORMATION STORAGE AND PROCESSING -> Transcription	K	-0.307544	-0.38726	0.027155
lmo1717	hypothetical protein; K07504 hypothetical protein		POORLY CHARACTERIZED -> Function unknown	S	-1.21598	-0.251615	-0.767627
lmo1718	hypothetical protein; K09963 hypothetical protein		POORLY CHARACTERIZED -> Function unknown	S	-1.12534	-0.5817	-3.66456
lmo1719	PTS lichenan transporter subunit IIA; K02759 PTS system, cellobiose-specific IIA component [EC:2.7.1.69]		METABOLISM -> Carbohydrate transport and metabolism	G	-1.02194	0.107662	-2.64689
lmo1720	PTS lichenan transporter subunit IIB; K02760 PTS system, cellobiose-specific IIB component [EC:2.7.1.69]		METABOLISM -> Carbohydrate transport and metabolism	G	-1.03433	-0.129151	-2.67943
lmo1721			CELLULAR PROCESSES AND SIGNALING -> Signal transduction mechanisms	T, K	-0.807582	0.661019	0.673442
lmo1722			INFORMATION STORAGE AND PROCESSING -> Translation, ribosomal structure and biogenesis	J, K, L	-1.84738	0.134899	1.54869
lmo1723					-0.87973	0.402402	1.58689
lmo1724	ABC transporter ATP-binding protein; K01990 ABC-2 type transport system ATP-binding protein		CELLULAR PROCESSES AND SIGNALING -> Defense mechanisms	V	-0.467627	0.336821	1.54733
lmo1725			INFORMATION STORAGE AND PROCESSING -> Transcription	K	-0.471438	0.360323	1.3127
lmo1726			POORLY CHARACTERIZED -> General function prediction only	R	-1.62263	-0.532212	-0.969872
lmo1727	LacI family transcriptional regulator; K02529 LacI family transcriptional regulator		INFORMATION STORAGE AND PROCESSING -> Transcription	K	-0.292386	-0.0517544	0.192025
lmo1728			METABOLISM -> Carbohydrate transport and metabolism	G	-0.214207	-0.741376	0.302682
lmo1729	beta-glucosidase; K05349 beta-glucosidase [EC:3.2.1.21]		METABOLISM -> Carbohydrate transport and metabolism	G	0.735429	0.439408	0.653753
lmo1730	sugar ABC transporter substrate-binding protein; K02027 multiple sugar transport system substrate-binding protein		METABOLISM -> Carbohydrate transport and metabolism	G	-1.80775	-0.885683	-1.00937
lmo1731	sugar ABC transporter permease; K02025 multiple sugar transport system permease protein		METABOLISM -> Carbohydrate transport and metabolism	G	-0.177499	-1.20471	-0.279776
lmo1732	sugar ABC transporter permease; K02026 multiple sugar transport system permease protein		METABOLISM -> Carbohydrate transport and metabolism	G	0.200843	-0.83298	-0.187959
lmo1733	gltD; glutamate synthase subunit beta (EC:1.4.1.13); K00266 glutamate synthase (NADPH/NADH) small chain [EC:1.4.1.13 1.4.1.14]	gltD	METABOLISM -> Amino acid transport and metabolism	E, R	0.257935	-2.51628	-3.63009
lmo1734	glutamate synthase large subunit; K00265 glutamate synthase (NADPH/NADH) large chain [EC:1.4.1.13 1.4.1.14]		METABOLISM -> Amino acid transport and metabolism	E	0.798227	-2.29932	-3.55182
lmo1735	gltC; transcription activator of glutamate synthase operon GltC; K09681 LysR family transcriptional regulator, transcription activator of glutamate synthase operon	gltC	INFORMATION STORAGE AND PROCESSING -> Transcription	K	0.180005	0.0592183	0.634011
lmo1736			POORLY CHARACTERIZED -> General function prediction only	R	-0.45619	-0.0997772	0.460762
lmo1737	glycerol dehydrogenase; K08317 uncharacterized oxidoreductase [EC:1.1.-.-]		METABOLISM -> Energy production and conversion	C	-0.737417	-0.479759	0.467428
lmo1738	amino acid ABC transporter substrate-binding protein; K02030 polar amino acid transport system substrate-binding protein		CELLULAR PROCESSES AND SIGNALING -> Signal transduction mechanisms	T, E	0.798518	-0.220032	-0.110044
lmo1739	amino acid ABC transporter ATP-binding protein; K02028 polar amino acid transport system ATP-binding protein [EC:3.6.3.21]		METABOLISM -> Amino acid transport and metabolism	E	0.814072	0.847089	0.707099
lmo1740	amino acid ABC transporter permease; K02029 polar amino acid transport system permease protein		METABOLISM -> Amino acid transport and metabolism	E	0.947786	-0.0185238	0.120027
lmo1741	histidine kinase; K00936 [EC:2.7.3.-]		CELLULAR PROCESSES AND SIGNALING -> Signal transduction mechanisms	T	-0.987349	0.245806	-0.0590923
lmo1742	adeC; adenine deaminase; K01486 adenine deaminase [EC:3.5.4.2]	adeC	METABOLISM -> Nucleotide transport and metabolism	F	-0.995315	0.0350597	-0.00111558
lmo1743					-1.04893	0.143758	0.359043
lmo1744			Cell wall/membrane/envelope biogenesis	M, G	-0.0731024	0.0491598	0.70059
lmo1745			CELLULAR PROCESSES AND SIGNALING -> Signal transduction mechanisms	T, K	-1.47194	0.411348	0.724878
lmo1746	ABC transporter permease; K02004 putative ABC transport system permease protein		CELLULAR PROCESSES AND SIGNALING -> Defense mechanisms	V	0.135851	0.165565	0.0510545
lmo1747	ABC transporter ATP-binding protein; K02003 putative ABC transport system ATP-binding protein		CELLULAR PROCESSES AND SIGNALING -> Defense mechanisms	V	-0.923823	0.0256662	1.07469
lmo1748					-0.746273	0.228359	1.54871
lmo1749	shikimate kinase; K00891 shikimate kinase [EC:2.7.1.71]		METABOLISM -> Amino acid transport and metabolism	E	0.0666212	0.337193	0.994522
lmo1750			POORLY CHARACTERIZED -> Function unknown	S	-0.50351	-0.471878	-0.240448
lmo1751	hypothetical protein; K03215 23S rRNA (uracil1939-C5)-methyltransferase [EC:2.1.1.190]		INFORMATION STORAGE AND PROCESSING -> Translation, ribosomal structure and biogenesis	J	-1.35672	1.2214	0.95845
lmo1752					-1.27692	0.877584	1.41875
lmo1753	lipid kinase; K07029 diacylglycerol kinase (ATP) [EC:2.7.1.107]		METABOLISM -> Lipid transport and metabolism	I, R	-1.27215	0.338418	1.83115
lmo1754	gatB; aspartyl/glutamyl-tRNA amidotransferase subunit B; K02434 aspartyl-tRNA(Asn)/glutamyl-tRNA(Gln) amidotransferase subunit B [EC:6.3.5.6 6.3.5.7]	gatB	INFORMATION STORAGE AND PROCESSING -> Translation, ribosomal structure and biogenesis	J	-1.37633	-0.933461	-0.750215
lmo1755	gatA; aspartyl/glutamyl-tRNA amidotransferase subunit A; K02433 aspartyl-tRNA(Asn)/glutamyl-tRNA(Gln) amidotransferase subunit A [EC:6.3.5.6 6.3.5.7]	gatA	INFORMATION STORAGE AND PROCESSING -> Translation, ribosomal structure and biogenesis	J	-1.59391	-0.680379	-0.603374
lmo1756	gatC; aspartyl/glutamyl-tRNA amidotransferase subunit C; K02435 aspartyl-tRNA(Asn)/glutamyl-tRNA(Gln) amidotransferase subunit C [EC:6.3.5.6 6.3.5.7]	gatC	INFORMATION STORAGE AND PROCESSING -> Translation, ribosomal structure and biogenesis	J	-2.20367	-0.642058	0.241479
lmo1757			POORLY CHARACTERIZED -> General function prediction only	R	-1.25975	-0.0412507	-0.499953
lmo1758	ligA; NAD-dependent DNA ligase LigA (EC:6.5.1.2); K01972 DNA ligase (NAD) [EC:6.5.1.2]	ligA	INFORMATION STORAGE AND PROCESSING -> Replication, recombination and repair	L	-0.739643	-0.478371	-0.972518
lmo1759	pcrA; ATP-dependent DNA helicase; K03657 DNA helicase II / ATP-dependent DNA helicase PcrA [EC:3.6.4.12]	pcrA	INFORMATION STORAGE AND PROCESSING -> Replication, recombination and repair	L	-0.938453	0.418083	0.0998956
lmo1760	geranylgeranylglyceryl phosphate synthase-like protein; K07094 putative glycerol-1-phosphate prenyltransferase [EC:2.5.1.-]		POORLY CHARACTERIZED -> General function prediction only	R	0.215979	-0.702912	-0.138253
lmo1761	sodium-dependent transporter; K03308 neurotransmitter:Na symporter, NSS family		POORLY CHARACTERIZED -> General function prediction only	R	-0.827835	0.0317905	2.07737
lmo1762					0.0665517	-0.329708	0.83416
lmo1763			POORLY CHARACTERIZED -> Function unknown	S	-0.565917	-0.0692614	1.82884
lmo1764	purD; phosphoribosylamine--glycine ligase; K01945 phosphoribosylamine--glycine ligase [EC:6.3.4.13]	purD	METABOLISM -> Nucleotide transport and metabolism	F	0.390279	-0.034826	-1.38331
lmo1765	purH; bifunctional phosphoribosylaminoimidazolecarboxamide formyltransferase/IMP cyclohydrolase; K00602 phosphoribosylaminoimidazolecarboxamide formyltransferase / IMP cyclohydrolase [EC:2.1.2.3 3.5.4.10]	purH	METABOLISM -> Nucleotide transport and metabolism	F	-0.0114986	0.398685	-0.382651
lmo1766	purN; phosphoribosylglycinamide formyltransferase; K11175 phosphoribosylglycinamide formyltransferase 1 [EC:2.1.2.2]	purN	METABOLISM -> Nucleotide transport and metabolism	F	-0.00630258	0.2732	-0.318434
lmo1767	purM; phosphoribosylaminoimidazole synthetase (EC:6.3.3.1); K01933 phosphoribosylformylglycinamidine cyclo-ligase [EC:6.3.3.1]	purM	METABOLISM -> Nucleotide transport and metabolism	F	0.573306	-0.0471345	-1.14634
lmo1768	purF; amidophosphoribosyltransferase (EC:2.4.2.14); K00764 amidophosphoribosyltransferase [EC:2.4.2.14]	purF	METABOLISM -> Nucleotide transport and metabolism	F	1.24509	0.199502	-0.0880525
lmo1769	purQ; phosphoribosylformylglycinamidine synthase II; K01952 phosphoribosylformylglycinamidine synthase [EC:6.3.5.3]	purQ	METABOLISM -> Nucleotide transport and metabolism	F	0.0119512	0.0648499	-0.40144
lmo1770	purL; phosphoribosylformylglycinamidine synthase I (EC:6.3.5.3); K01952 phosphoribosylformylglycinamidine synthase [EC:6.3.5.3]	purL	METABOLISM -> Nucleotide transport and metabolism	F	0.860811	-0.0860298	-0.14003
lmo1771	phosphoribosylformylglycinamidine synthase subunit PurS (EC:6.3.5.3); K01952 phosphoribosylformylglycinamidine synthase [EC:6.3.5.3]		METABOLISM -> Nucleotide transport and metabolism	F	0.562366	0.133343	-0.115813
lmo1772	purC; phosphoribosylaminoimidazole-succinocarboxamide synthase (EC:6.3.2.6); K01923 phosphoribosylaminoimidazole-succinocarboxamide synthase [EC:6.3.2.6]	purC	METABOLISM -> Nucleotide transport and metabolism	F	0.343215	0.344878	-0.0301035
lmo1773	purB; adenylosuccinate lyase (EC:4.3.2.2); K01756 adenylosuccinate lyase [EC:4.3.2.2]	purB	METABOLISM -> Nucleotide transport and metabolism	F	-0.554515	0.0667558	-0.555354
lmo1774	purK; phosphoribosylaminoimidazole carboxylase ATPase subunit; K01589 5-(carboxyamino)imidazole ribonucleotide synthase [EC:6.3.4.18]	purK	METABOLISM -> Nucleotide transport and metabolism	F	-0.839883	0.00942933	-0.569581
lmo1775	purE; phosphoribosylaminoimidazole carboxylase catalytic subunit; K01588 5-(carboxyamino)imidazole ribonucleotide mutase [EC:5.4.99.18]	purE	METABOLISM -> Nucleotide transport and metabolism	F	0.297048	0.591008	1.21323
lmo1776			POORLY CHARACTERIZED -> Function unknown	S	0.623093	0.000120648	0.190273
lmo1777	hypothetical protein; K06950 uncharacterized protein		POORLY CHARACTERIZED -> General function prediction only	R	0.395508	0.24004	0.750437
lmo1778	ABC transporter ATP-binding protein; K02013 iron complex transport system ATP-binding protein [EC:3.6.3.34]		METABOLISM -> Inorganic ion transport and metabolism	P	-0.607168	-0.308077	0.36485
lmo1779					0.488223	-0.215044	0.22477
lmo1780	aminotripeptidase (EC:3.4.11.4); K01258 tripeptide aminopeptidase [EC:3.4.11.4]		METABOLISM -> Amino acid transport and metabolism	E	-0.522589	-1.061	-1.07885
lmo1781			POORLY CHARACTERIZED -> Function unknown	S	0.186163	0.0936775	0.782349
lmo1782	3'-exo-deoxyribonuclease; K01142 exodeoxyribonuclease III [EC:3.1.11.2]		INFORMATION STORAGE AND PROCESSING -> Replication, recombination and repair	L	0.394501	-0.699057	-1.67268
lmo1783	rplT; 50S ribosomal protein L20; K02887 large subunit ribosomal protein L20	rplT	INFORMATION STORAGE AND PROCESSING -> Translation, ribosomal structure and biogenesis	J	-0.970736	-0.779447	0.0784948
lmo1784	rpmI; 50S ribosomal protein L35; K02916 large subunit ribosomal protein L35	rpmI	INFORMATION STORAGE AND PROCESSING -> Translation, ribosomal structure and biogenesis	J	-1.78373	-0.240037	0.869293
lmo1785	infC; translation initiation factor IF-3; K02520 translation initiation factor IF-3	infC	INFORMATION STORAGE AND PROCESSING -> Translation, ribosomal structure and biogenesis	J	-1.07322	-0.39201	1.02311
lmo1786		inlC	POORLY CHARACTERIZED -> Function unknown	S	1.03817	-1.45321	-1.41525
lmo1787	rplS; 50S ribosomal protein L19; K02884 large subunit ribosomal protein L19	rplS	INFORMATION STORAGE AND PROCESSING -> Translation, ribosomal structure and biogenesis	J	-1.9548	0.120972	0.458033
lmo1788			INFORMATION STORAGE AND PROCESSING -> Transcription	K	0.914405	-0.502522	-0.330719
lmo1789			POORLY CHARACTERIZED -> General function prediction only	R	-0.83442	-0.962729	0.35725
lmo1790			POORLY CHARACTERIZED -> General function prediction only	R	-1.02299	-1.06761	-0.084178
lmo1791					0.076942	-0.896274	-1.30484
lmo1792	trmD; tRNA (guanine-N(1)-)-methyltransferase; K00554 tRNA (guanine37-N1)-methyltransferase [EC:2.1.1.228]	trmD	INFORMATION STORAGE AND PROCESSING -> Translation, ribosomal structure and biogenesis	J	-1.58647	-0.0623618	0.144813
lmo1793	rimM; 16S rRNA-processing protein RimM; K02860 16S rRNA processing protein RimM	rimM	INFORMATION STORAGE AND PROCESSING -> Translation, ribosomal structure and biogenesis	J	-1.18018	0.129137	-0.359608
lmo1794					0.238944	-0.338083	-1.1226
lmo1795	hypothetical protein; K07010 putative glutamine amidotransferase		POORLY CHARACTERIZED -> General function prediction only	R	-0.791542	0.0588029	0.679549
lmo1796			POORLY CHARACTERIZED -> General function prediction only	R	-0.443843	-0.86138	0.135042
lmo1797	rpsP; 30S ribosomal protein S16; K02959 small subunit ribosomal protein S16	rpsP	INFORMATION STORAGE AND PROCESSING -> Translation, ribosomal structure and biogenesis	J	-0.175253	-0.77594	-0.18922
lmo1798			CELLULAR PROCESSES AND SIGNALING -> Posttranslational modification, protein turnover, chaperones	O	0.325804	-0.319804	-0.266985
lmo1799					0.185389	-0.660649	-0.455359
lmo1800	protein-tyrosine phosphatase; K01104 protein-tyrosine phosphatase [EC:3.1.3.48]		CELLULAR PROCESSES AND SIGNALING -> Signal transduction mechanisms	T	1.23807	0.0278987	0.145465
lmo1801	ffh; signal recognition particle protein Ffh; K03106 signal recognition particle subunit SRP54	ffh	CELLULAR PROCESSES AND SIGNALING -> Intracellular trafficking, secretion, and vesicular transport	U	-1.63698	0.00057028	1.3317
lmo1802	DNA-binding protein; K09787 hypothetical protein		POORLY CHARACTERIZED -> Function unknown	S	-0.839103	0.0568082	1.22037
lmo1803	cell division protein FtsY; K03110 fused signal recognition particle receptor		CELLULAR PROCESSES AND SIGNALING -> Intracellular trafficking, secretion, and vesicular transport	U	-0.913715	0.00934816	-0.852615
lmo1804	smc; chromosome condensation protein Smc; K03529 chromosome segregation protein	smc	Cell cycle control, cell division, chromosome partitioning	D	-1.17317	0.430343	1.9234
lmo1805	rnc; ribonuclease III; K03685 ribonuclease III [EC:3.1.26.3]	rnc	INFORMATION STORAGE AND PROCESSING -> Transcription	K	-0.577861	1.03816	1.66539
lmo1806	acpP; acyl carrier protein; K02078 acyl carrier protein	acpA	METABOLISM -> Lipid transport and metabolism	I, Q	-2.03668	-0.538325	-0.426211
lmo1807	fabG; 3-ketoacyl-ACP reductase; K00059 3-oxoacyl-[acyl-carrier protein] reductase [EC:1.1.1.100]	fabG	METABOLISM -> Lipid transport and metabolism	I, Q, R	-1.6477	0.1504	0.144251
lmo1808	fabD; ACP S-malonyltransferase; K00645 [acyl-carrier-protein] S-malonyltransferase [EC:2.3.1.39]	fabD	METABOLISM -> Lipid transport and metabolism	I	-1.70953	0.374742	0.66631
lmo1809	plsX; glycerol-3-phosphate acyltransferase PlsX; K03621 glycerol-3-phosphate acyltransferase PlsX [EC:2.3.1.15]	plsX	METABOLISM -> Lipid transport and metabolism	I	-1.65912	0.323957	0.993981
lmo1810			METABOLISM -> Secondary metabolites biosynthesis, transport and catabolism	Q	-1.77625	0.346743	3.14032
lmo1811	ATP-dependent DNA helicase RecG; K03655 ATP-dependent DNA helicase RecG [EC:3.6.4.12]		INFORMATION STORAGE AND PROCESSING -> Transcription	K, L	-0.791291	0.549368	1.54139
lmo1812	L-serine dehydratase; K01752 L-serine dehydratase [EC:4.3.1.17]		METABOLISM -> Amino acid transport and metabolism	E	-1.10985	0.413915	1.54024
lmo1813	phosphoglycerate dehydrogenase; K01752 L-serine dehydratase [EC:4.3.1.17]		METABOLISM -> Amino acid transport and metabolism	E	-1.51452	0.847976	0.225837
lmo1814			POORLY CHARACTERIZED -> General function prediction only	R	-1.72399	0.745513	1.04079
lmo1815			POORLY CHARACTERIZED -> Function unknown	S	-1.23929	0.012484	1.23302
lmo1816	rpmB; 50S ribosomal protein L28; K02902 large subunit ribosomal protein L28	rpmB	INFORMATION STORAGE AND PROCESSING -> Translation, ribosomal structure and biogenesis	J	-1.73046	-0.0579761	0.948225
lmo1817	hypothetical protein; K00949 thiamine pyrophosphokinase [EC:2.7.6.2]		METABOLISM -> Coenzyme transport and metabolism	H	-0.817802	0.294782	0.0599551
lmo1818	ribulose-phosphate 3-epimerase (EC:5.1.3.1); K01783 ribulose-phosphate 3-epimerase [EC:5.1.3.1]		METABOLISM -> Carbohydrate transport and metabolism	G	-2.1865	-0.765158	-1.16578
lmo1819	ribosome-associated GTPase; K06949 ribosome biogenesis GTPase [EC:3.6.1.-]		POORLY CHARACTERIZED -> General function prediction only	R	-1.70191	-0.460679	-1.20574
lmo1820	serine/threonine protein kinase; K08884 serine/threonine protein kinase, bacterial [EC:2.7.11.1]		CELLULAR PROCESSES AND SIGNALING -> Signal transduction mechanisms	T, K, L, R, S	-2.02014	-0.295234	-1.14799
lmo1821	phosphoprotein phosphatase; K01090 protein phosphatase [EC:3.1.3.16]		CELLULAR PROCESSES AND SIGNALING -> Signal transduction mechanisms	T	-1.46703	0.0171738	-0.392798
lmo1822	RNA-binding Sun protein; K03500 16S rRNA (cytosine967-C5)-methyltransferase [EC:2.1.1.176]		INFORMATION STORAGE AND PROCESSING -> Translation, ribosomal structure and biogenesis	J	-1.40295	-0.514907	-1.56855
lmo1823	fmt; methionyl-tRNA formyltransferase; K00604 methionyl-tRNA formyltransferase [EC:2.1.2.9]	fmt	INFORMATION STORAGE AND PROCESSING -> Translation, ribosomal structure and biogenesis	J	-0.980771	0.407467	-0.884659
lmo1824	priA; primosome assembly protein PriA; K04066 primosomal protein N' (replication factor Y) (superfamily II helicase) [EC:3.6.4.-]	priA	INFORMATION STORAGE AND PROCESSING -> Replication, recombination and repair	L	-1.30428	0.0374035	-0.279199
lmo1825	pantothenate metabolism flavoprotein; K13038 phosphopantothenoylcysteine decarboxylase / phosphopantothenate--cysteine ligase [EC:4.1.1.36 6.3.2.5]		METABOLISM -> Coenzyme transport and metabolism	H	-0.643839	0.242073	0.290404
lmo1826	rpoZ; DNA-directed RNA polymerase subunit omega; K03060 DNA-directed RNA polymerase subunit omega [EC:2.7.7.6]	rpoZ	INFORMATION STORAGE AND PROCESSING -> Transcription	K	-1.18926	0.0464206	0.72725
lmo1827	gmk; guanylate kinase; K00942 guanylate kinase [EC:2.7.4.8]	gmk	METABOLISM -> Nucleotide transport and metabolism	F	-2.27544	-0.0436594	1.32704
lmo1828			POORLY CHARACTERIZED -> Function unknown	S	-1.37564	-0.365847	1.19651
lmo1829			INFORMATION STORAGE AND PROCESSING -> Transcription	K	-0.527447	0.738129	1.37245
lmo1830			METABOLISM -> Lipid transport and metabolism	I, Q, R	0.373574	-0.621897	-0.116022
lmo1831	pyrE; orotate phosphoribosyltransferase (EC:2.4.2.10); K00762 orotate phosphoribosyltransferase [EC:2.4.2.10]	pyrE	METABOLISM -> Nucleotide transport and metabolism	F	-0.780763	-1.18176	0.97105
lmo1832	pyrF; orotidine 5'-phosphate decarboxylase; K01591 orotidine-5'-phosphate decarboxylase [EC:4.1.1.23]	pyrF	METABOLISM -> Nucleotide transport and metabolism	F	-1.16657	-1.16986	0.579075
lmo1833	pyrD; dihydroorotate dehydrogenase; K17828 dihydroorotate dehydrogenase (NAD) catalytic subunit [EC:1.3.1.14]	pyrD	METABOLISM -> Nucleotide transport and metabolism	F	-0.298694	-1.23012	0.245842
lmo1834	pyrDII; dihydroorotate dehydrogenase electron transfer subunit; K02823 dihydroorotate dehydrogenase electron transfer subunit	pyrDII	METABOLISM -> Energy production and conversion	C, H	-0.796155	-1.66319	0.315232
lmo1835	carB; carbamoyl-phosphate synthetase (EC:6.3.5.5); K01955 carbamoyl-phosphate synthase large subunit [EC:6.3.5.5]	carB	METABOLISM -> Amino acid transport and metabolism	E, F	-0.764936	1.42694	0.430161
lmo1836	pyrAa; carbamoyl phosphate synthase small subunit (EC:6.3.5.5); K01956 carbamoyl-phosphate synthase small subunit [EC:6.3.5.5]	pyrAa	METABOLISM -> Amino acid transport and metabolism	E, F	0.300845	1.10325	-0.344771
lmo1837	pyrC; dihydroorotase (EC:3.5.2.3); K01465 dihydroorotase [EC:3.5.2.3]	pyrC	METABOLISM -> Nucleotide transport and metabolism	F	-0.523502	1.74503	0.860475
lmo1838	pyrB; aspartate carbamoyltransferase (EC:2.1.3.2); K00609 aspartate carbamoyltransferase catalytic subunit [EC:2.1.3.2]	pyrB	METABOLISM -> Nucleotide transport and metabolism	F	0.804184	0.549826	0.447225
lmo1839	pyrP; uracil permease; K02824 uracil permease	pyrP	METABOLISM -> Nucleotide transport and metabolism	F	-1.80456	0.858744	3.61896
lmo1840	pyrR; bifunctional pyrimidine regulatory protein PyrR uracil phosphoribosyltransferase (EC:2.4.2.9); K02825 pyrimidine operon attenuation protein / uracil phosphoribosyltransferase [EC:2.4.2.9]	pyrR	METABOLISM -> Nucleotide transport and metabolism	F	-1.92794	0.372643	3.37232
lmo1841					0.712452	0.813916	0.719626
lmo1842			CELLULAR PROCESSES AND SIGNALING -> Signal transduction mechanisms	T	0.925828	0.0998066	0.583204
lmo1843	hypothetical protein; K06180 23S rRNA pseudouridine1911/1915/1917 synthase [EC:5.4.99.23]		INFORMATION STORAGE AND PROCESSING -> Translation, ribosomal structure and biogenesis	J	-1.27477	0.737368	2.84707
lmo1844	lspA; lipoprotein signal peptidase (EC:3.4.23.36); K03101 signal peptidase II [EC:3.4.23.36]	lspA	Cell wall/membrane/envelope biogenesis	M, U	-1.0651	0.237602	2.91846
lmo1845	hypothetical protein; K06901 putative MFS transporter, AGZA family, xanthine/uracil permease		POORLY CHARACTERIZED -> General function prediction only	R	-0.0912768	-0.873233	0.569527
lmo1846	multidrug transporter; K03327 multidrug resistance protein, MATE family		CELLULAR PROCESSES AND SIGNALING -> Defense mechanisms	V	-0.000312239	-0.00877071	2.74622
lmo1847	metal ABC transporter; K11704 iron/zinc/copper transport system substrate-binding protein		METABOLISM -> Inorganic ion transport and metabolism	P	-0.829264	-1.50814	-3.25877
lmo1848	metal ABC transporter permease; K11705 iron/zinc/copper transport system permease protein		METABOLISM -> Inorganic ion transport and metabolism	P	-0.300711	-1.31197	-2.83484
lmo1849	metal ABC transporter ATP-binding protein; K11706 iron/zinc/copper transport system ATP-binding protein		METABOLISM -> Inorganic ion transport and metabolism	P	-0.588552	-1.24059	-2.29105
lmo1850			INFORMATION STORAGE AND PROCESSING -> Transcription	K	-1.44119	1.25547	0.790422
lmo1851	carboxy-terminal processing proteinase; K03797 carboxyl-terminal processing protease [EC:3.4.21.102]		Cell wall/membrane/envelope biogenesis	M	-0.91695	1.11924	0.624314
lmo1852			METABOLISM -> Inorganic ion transport and metabolism	P	3.57842	4.47629	-1.22916
lmo1853	heavy metal-transporting ATPase; K17686 Cu+exporting ATPase [EC:3.6.3.54]		METABOLISM -> Inorganic ion transport and metabolism	P	3.7947	5.2485	-0.829249
lmo1854			POORLY CHARACTERIZED -> Function unknown	S	4.63788	5.1718	-0.681782
lmo1855	D-alanyl-D-alanine carboxypeptidase; K07260 D-alanyl-D-alanine carboxypeptidase [EC:3.4.16.4]		Cell wall/membrane/envelope biogenesis	M	-2.30707	0.0353408	0.138772
lmo1856	deoD; purine nucleoside phosphorylase; K03784 purine-nucleoside phosphorylase [EC:2.4.2.1]	deoD	METABOLISM -> Nucleotide transport and metabolism	F	-1.85362	-0.0747911	0.672275
lmo1857			POORLY CHARACTERIZED -> Function unknown	S	-1.19305	-0.612751	-0.153082
lmo1858	dehydrogenase; K03810 virulence factor		POORLY CHARACTERIZED -> General function prediction only	R	-1.44232	-0.620034	0.274132
lmo1859	methionine sulfoxide reductase B (EC:1.8.4.11); K07305 peptide-methionine (R)-S-oxide reductase [EC:1.8.4.12]		CELLULAR PROCESSES AND SIGNALING -> Posttranslational modification, protein turnover, chaperones	O	-0.903757	-0.344448	-0.501117
lmo1860	methionine sulfoxide reductase A (EC:1.8.4.11); K07304 peptide-methionine (S)-S-oxide reductase [EC:1.8.4.11]		CELLULAR PROCESSES AND SIGNALING -> Posttranslational modification, protein turnover, chaperones	O	-1.25907	-0.443342	-1.42143
lmo1861			POORLY CHARACTERIZED -> Function unknown	S	0.384335	0.154302	0.804666
lmo1862			METABOLISM -> Amino acid transport and metabolism	E	-1.06636	-0.120035	-0.592159
lmo1863			POORLY CHARACTERIZED -> Function unknown	S	-0.389505	-0.289497	-0.845985
lmo1864	hemolysin; K11068 hemolysin III		POORLY CHARACTERIZED -> General function prediction only	R	-1.02842	0.176546	1.21999
lmo1865			POORLY CHARACTERIZED -> General function prediction only	R	0.000419322	-0.315901	0.0961573
lmo1866	hypothetical protein; K09773 hypothetical protein		POORLY CHARACTERIZED -> Function unknown	S	0.575606	-1.10754	-0.872779
lmo1867	pyruvate phosphate dikinase (EC:2.7.9.1); K01006 pyruvate, orthophosphate dikinase [EC:2.7.9.1]		METABOLISM -> Carbohydrate transport and metabolism	G	-0.161812	-1.43416	-1.41842
lmo1868			METABOLISM -> Amino acid transport and metabolism	E	-0.910976	-0.405923	1.93063
lmo1869			POORLY CHARACTERIZED -> Function unknown	S	-0.197672	-0.135892	1.30323
lmo1870			POORLY CHARACTERIZED -> Function unknown	S	-1.24383	0.234071	2.18308
lmo1871			METABOLISM -> Carbohydrate transport and metabolism	G	0.0310865	-0.179909	0.947751
lmo1872	methyltransferase; K00563 23S rRNA (guanine745-N1)-methyltransferase [EC:2.1.1.187]		METABOLISM -> Secondary metabolites biosynthesis, transport and catabolism	Q, R	0.504279	0.360436	0.861605
lmo1873	dihydrofolate reductase; K00287 dihydrofolate reductase [EC:1.5.1.3]		METABOLISM -> Coenzyme transport and metabolism	H	-0.319412	-0.134751	-0.147957
lmo1874	thyA; thymidylate synthase (EC:2.1.1.45); K00560 thymidylate synthase [EC:2.1.1.45]	thyA	METABOLISM -> Nucleotide transport and metabolism	F	-1.11468	0.71236	-0.123696
lmo1875	ABC transporter ATP-binding protein; K15738 ATP-binding cassette, subfamily F, uup		POORLY CHARACTERIZED -> General function prediction only	R	-0.871951	1.03736	0.489256
lmo1876					-1.11658	-0.299092	0.0793934
lmo1877	formyl-tetrahydrofolate synthetase; K01938 formate--tetrahydrofolate ligase [EC:6.3.4.3]		METABOLISM -> Nucleotide transport and metabolism	F	-1.73769	-0.973809	0.409821
lmo1878			INFORMATION STORAGE AND PROCESSING -> Transcription	K	-0.62957	-0.289818	0.516749
lmo1879	cspD; cold-shock protein; K03704 cold shock protein (beta-ribbon, CspA family)	cspD	INFORMATION STORAGE AND PROCESSING -> Transcription	K	-0.104356	-1.15281	-0.706911
lmo1880	RNase HI; K03469 ribonuclease HI [EC:3.1.26.4]		INFORMATION STORAGE AND PROCESSING -> Replication, recombination and repair	L	-0.0979846	-0.0623879	0.198049
lmo1881			INFORMATION STORAGE AND PROCESSING -> Replication, recombination and repair	L	-1.05116	-0.0593065	1.40192
lmo1882	rpsN; 30S ribosomal protein S14; K02954 small subunit ribosomal protein S14	rpsN	INFORMATION STORAGE AND PROCESSING -> Translation, ribosomal structure and biogenesis	J	-0.568178	0.0466414	2.22273
lmo1883			METABOLISM -> Carbohydrate transport and metabolism	G	-0.823239	-1.62984	-0.139488
lmo1884	xanthine permease; K16169 xanthine permease		METABOLISM -> Nucleotide transport and metabolism	F	-2.10412	-0.464075	2.62005
lmo1885	xanthine phosphoribosyltransferase (EC:2.4.2.22); K03816 xanthine phosphoribosyltransferase [EC:2.4.2.22]		METABOLISM -> Nucleotide transport and metabolism	F	-1.84769	-0.200612	2.72414
lmo1886	carboxypeptidase; K01299 carboxypeptidase Taq [EC:3.4.17.19]		METABOLISM -> Amino acid transport and metabolism	E	-1.92753	-0.507372	1.04815
lmo1887	hypothetical protein; K07444 putative N6-adenine-specific DNA methylase [EC:2.1.1.-]		INFORMATION STORAGE AND PROCESSING -> Replication, recombination and repair	L	-0.0786781	-0.59925	0.092259
lmo1888			Cell cycle control, cell division, chromosome partitioning	D	-0.954897	-1.09621	-1.07829
lmo1889			POORLY CHARACTERIZED -> Function unknown	S	-1.00588	0.400645	1.19962
lmo1890					0.428635	-0.437926	-0.0416045
lmo1891	recU; Holliday junction-specific endonuclease; K03700 recombination protein U	recU	POORLY CHARACTERIZED -> General function prediction only	R	-0.92612	0.564118	1.8773
lmo1892	pbpA; penicillin-binding protein 2A; K05366 penicillin-binding protein 1A [EC:2.4.1.- 3.4.-.-]	pbpA	Cell wall/membrane/envelope biogenesis	M	-1.66306	0.704725	2.06235
lmo1893					-0.193791	-0.362807	-1.37338
lmo1894	nth; endonuclease III (DNA repair); K10773 endonuclease III [EC:4.2.99.18]	nth	INFORMATION STORAGE AND PROCESSING -> Replication, recombination and repair	L	-0.853335	-0.44359	-0.747837
lmo1895	dnaD; chromosome replication initiation protein; K02086 DNA replication protein	dnaD	INFORMATION STORAGE AND PROCESSING -> Replication, recombination and repair	L	-0.808001	0.0930966	0.180984
lmo1896	asnC; asparaginyl-tRNA synthetase (EC:6.1.1.22); K01893 asparaginyl-tRNA synthetase [EC:6.1.1.22]	asnC	INFORMATION STORAGE AND PROCESSING -> Translation, ribosomal structure and biogenesis	J	-1.11469	-0.202374	-1.75189
lmo1897	aspB; aspartate aminotransferase (EC:2.6.1.1); K00812 aspartate aminotransferase [EC:2.6.1.1]	aspB	METABOLISM -> Amino acid transport and metabolism	E	-1.65478	0.655008	0.0147396
lmo1898			POORLY CHARACTERIZED -> Function unknown	S	-1.70162	-0.0352182	-0.127521
lmo1899	dinG; bifunctional ATP-dependent DNA helicase/DNA polymerase III subunit epsilon; K03722 ATP-dependent DNA helicase DinG [EC:3.6.4.12]	dinG	INFORMATION STORAGE AND PROCESSING -> Transcription	K, L	0.415421	0.0160454	0.106674
lmo1900	panD; aspartate alpha-decarboxylase (EC:4.1.1.11); K01579 aspartate 1-decarboxylase [EC:4.1.1.11]	panD	METABOLISM -> Coenzyme transport and metabolism	H	-0.995033	-0.133889	-0.116885
lmo1901	panC; pantoate--beta-alanine ligase; K01918 pantoate--beta-alanine ligase [EC:6.3.2.1]	panC	METABOLISM -> Coenzyme transport and metabolism	H	-1.37531	-0.295255	-0.338559
lmo1902	panB; 3-methyl-2-oxobutanoate hydroxymethyltransferase (EC:2.1.2.11); K00606 3-methyl-2-oxobutanoate hydroxymethyltransferase [EC:2.1.2.11]	panB	METABOLISM -> Coenzyme transport and metabolism	H	-1.10462	-0.375908	0.095916
lmo1903			CELLULAR PROCESSES AND SIGNALING -> Posttranslational modification, protein turnover, chaperones	O, C	-1.30938	-0.709959	-0.127843
lmo1904	birA; transcriptional regulator; K03524 BirA family transcriptional regulator, biotin operon repressor / biotin-[acetyl-CoA-carboxylase] ligase [EC:6.3.4.15]	birA	INFORMATION STORAGE AND PROCESSING -> Transcription	K, H	-1.49143	-0.590009	-0.0914479
lmo1905	cca; tRNA CCA-pyrophosphorylase; K00974 tRNA nucleotidyltransferase (CCA-adding enzyme) [EC:2.7.7.72 3.1.3.- 3.1.4.-]	cca	INFORMATION STORAGE AND PROCESSING -> Translation, ribosomal structure and biogenesis	J	-1.79745	-0.775738	-0.565332
lmo1906	mgsA; methylglyoxal synthase (EC:4.2.3.3); K01734 methylglyoxal synthase [EC:4.2.3.3]	mgsA	METABOLISM -> Carbohydrate transport and metabolism	G	-1.36216	-0.438595	0.230888
lmo1907	dapB; dihydrodipicolinate reductase; K00215 4-hydroxy-tetrahydrodipicolinate reductase [EC:1.17.1.8]	dapB	METABOLISM -> Amino acid transport and metabolism	E	-1.28551	-0.539722	-0.233153
lmo1908			POORLY CHARACTERIZED -> General function prediction only	R	-1.72953	0.65337	1.21316
lmo1909			POORLY CHARACTERIZED -> Function unknown	S	-0.800625	-0.805131	-0.836656
lmo1910			METABOLISM -> Amino acid transport and metabolism	E	-0.582103	0.481841	1.19156
lmo1911			CELLULAR PROCESSES AND SIGNALING -> Signal transduction mechanisms	T	-1.01221	-0.405548	0.495402
lmo1912			CELLULAR PROCESSES AND SIGNALING -> Signal transduction mechanisms	T	-1.48047	0.266004	1.93624
lmo1913					-1.03929	-0.259055	-0.0552678
lmo1914			CELLULAR PROCESSES AND SIGNALING -> Signal transduction mechanisms	T	-1.92836	0.0889688	0.868335
lmo1915	malate dehydrogenase; K00027 malate dehydrogenase (oxaloacetate-decarboxylating) [EC:1.1.1.38]		METABOLISM -> Energy production and conversion	C	-1.0212	-0.662686	-0.508678
lmo1916			CELLULAR PROCESSES AND SIGNALING -> Defense mechanisms	V	-1.26774	0.403942	-0.525623
lmo1917	pflA; pyruvate formate-lyase; K00656 formate C-acetyltransferase [EC:2.3.1.54]	pflA	METABOLISM -> Energy production and conversion	C	-1.73606	-1.02085	-2.08786
lmo1918			POORLY CHARACTERIZED -> General function prediction only	R	-1.05608	0.825463	1.4886
lmo1919			POORLY CHARACTERIZED -> General function prediction only	R	-1.42219	0.675596	-0.212643
lmo1920			POORLY CHARACTERIZED -> Function unknown	S	-1.01232	0.368928	1.24975
lmo1921			POORLY CHARACTERIZED -> Function unknown	S	-1.77364	-0.244113	-0.575844
lmo1922			POORLY CHARACTERIZED -> General function prediction only	R	-1.44312	0.203756	-1.00601
lmo1923	aroE; 3-phosphoshikimate 1-carboxyvinyltransferase (EC:2.5.1.19); K00800 3-phosphoshikimate 1-carboxyvinyltransferase [EC:2.5.1.19]	aroE	METABOLISM -> Amino acid transport and metabolism	E	-0.864794	-0.173452	-0.442302
lmo1924	tyrA; prephenate dehydrogenase (EC:1.3.1.12); K04517 prephenate dehydrogenase [EC:1.3.1.12]	tyrA	METABOLISM -> Amino acid transport and metabolism	E	-0.811975	-0.15005	-0.348958
lmo1925	hisC; histidinol-phosphate aminotransferase; K00817 histidinol-phosphate aminotransferase [EC:2.6.1.9]	hisC	METABOLISM -> Amino acid transport and metabolism	E	-0.461515	-0.224394	-0.210865
lmo1926	chorismate mutase; K06208 chorismate mutase [EC:5.4.99.5]		METABOLISM -> Amino acid transport and metabolism	E	-0.176666	-0.0126234	0.393435
lmo1927	aroB; 3-dehydroquinate synthase; K01735 3-dehydroquinate synthase [EC:4.2.3.4]	aroB	METABOLISM -> Amino acid transport and metabolism	E	-1.01181	-0.17821	-0.241689
lmo1928	aroF; chorismate synthase (EC:4.2.3.5); K01736 chorismate synthase [EC:4.2.3.5]	aroF	METABOLISM -> Amino acid transport and metabolism	E	-0.598882	0.121044	0.281423
lmo1929	ndk; nucleoside diphosphate kinase; K00940 nucleoside-diphosphate kinase [EC:2.7.4.6]	ndk	METABOLISM -> Nucleotide transport and metabolism	F	-1.25959	0.473154	0.820262
lmo1930	heptaprenyl diphosphate synthase subunit II; K00805 heptaprenyl diphosphate synthase [EC:2.5.1.30]		METABOLISM -> Coenzyme transport and metabolism	H	-1.97243	0.127965	1.49915
lmo1931	ubiE; ubiquinone/menaquinone biosynthesis methyltransferase; K03183 demethylmenaquinone methyltransferase / 2-methoxy-6-polyprenyl-1,4-benzoquinol methylase [EC:2.1.1.163 2.1.1.201]	ubiE	METABOLISM -> Coenzyme transport and metabolism	H	-1.63726	0.433143	2.40152
lmo1932	heptaprenyl diphosphate synthase subunit I; K00805 heptaprenyl diphosphate synthase [EC:2.5.1.30]				-1.70266	-0.00631771	2.05362
lmo1933	folE; GTP cyclohydrolase I (EC:3.5.4.16); K01495 GTP cyclohydrolase I [EC:3.5.4.16]	folE	METABOLISM -> Coenzyme transport and metabolism	H	-1.34555	0.332679	2.89322
lmo1934	hup; DNA-binding protein HU; K03530 DNA-binding protein HU-beta	hup	INFORMATION STORAGE AND PROCESSING -> Replication, recombination and repair	L	-0.959627	-0.556915	-0.360511
lmo1935	protein-tyrosine/serine phosphatase; K01104 protein-tyrosine phosphatase [EC:3.1.3.48]		CELLULAR PROCESSES AND SIGNALING -> Signal transduction mechanisms	T	-1.33125	-0.751378	-0.162871
lmo1936	gpsA; NAD(P)H-dependent glycerol-3-phosphate dehydrogenase; K00057 glycerol-3-phosphate dehydrogenase (NAD(P)) [EC:1.1.1.94]	gpsA	METABOLISM -> Energy production and conversion	C	-1.65871	0.0285494	0.56106
lmo1937	engA; GTP-binding protein EngA; K03977 GTP-binding protein	engA	POORLY CHARACTERIZED -> General function prediction only	R	-1.32775	0.165218	1.07434
lmo1938	rpsA; 30S ribosomal protein S1; K02945 small subunit ribosomal protein S1	rpsA	INFORMATION STORAGE AND PROCESSING -> Translation, ribosomal structure and biogenesis	J	-1.13231	-0.50776	-0.620049
lmo1939	cmk; cytidylate kinase; K00945 cytidylate kinase [EC:2.7.4.14]	cmk	METABOLISM -> Nucleotide transport and metabolism	F	0.604305	0.391968	0.287025
lmo1940	asparaginase; K01424 L-asparaginase [EC:3.5.1.1]		INFORMATION STORAGE AND PROCESSING -> Translation, ribosomal structure and biogenesis	J, E	-1.30335	-0.0620184	0.663025
lmo1941			Cell wall/membrane/envelope biogenesis	M	-1.60569	-0.722281	-0.408592
lmo1942	recS; ATP-dependent DNA helicase; K03654 ATP-dependent DNA helicase RecQ [EC:3.6.4.12]	recS	INFORMATION STORAGE AND PROCESSING -> Replication, recombination and repair	L	-0.135526	-0.214661	0.0812354
lmo1943			POORLY CHARACTERIZED -> Function unknown	S	0.184308	-0.0371286	-0.351654
lmo1944	ferredoxin; K05337 ferredoxin		METABOLISM -> Energy production and conversion	C	0.782649	0.239364	0.584289
lmo1945			POORLY CHARACTERIZED -> Function unknown	S	-1.16409	-2.11287	-0.436771
lmo1946			METABOLISM -> Lipid transport and metabolism	I	-0.365224	-0.0626232	-0.416484
lmo1947	resE; two-component sensor histidine kinas; K07651 two-component system, OmpR family, sensor histidine kinase ResE [EC:2.7.13.3]	resE	CELLULAR PROCESSES AND SIGNALING -> Signal transduction mechanisms	T	-0.982252	-0.43269	-0.523178
lmo1948	resD; two-component response regulator ResD; K07775 two-component system, OmpR family, response regulator ResD	resD	CELLULAR PROCESSES AND SIGNALING -> Signal transduction mechanisms	T, K	0.0868928	-0.642242	-0.276319
lmo1949	hypothetical protein; K06178 23S rRNA pseudouridine2605 synthase [EC:5.4.99.22]		INFORMATION STORAGE AND PROCESSING -> Translation, ribosomal structure and biogenesis	J	-1.15968	-0.210737	0.0837433
lmo1950	hypothetical protein; K06024 segregation and condensation protein B		INFORMATION STORAGE AND PROCESSING -> Transcription	K	-1.70063	0.155186	1.37276
lmo1951	scpA; segregation and condensation protein A; K05896 segregation and condensation protein A	scpA	POORLY CHARACTERIZED -> Function unknown	S	-1.55067	-0.725194	0.184726
lmo1952	lysA; diaminopimelate decarboxylase; K01586 diaminopimelate decarboxylase [EC:4.1.1.20]	lysA	METABOLISM -> Amino acid transport and metabolism	E	-0.28193	-0.152802	1.57192
lmo1953	pnp; purine nucleoside phosphorylase (EC:2.4.2.1); K03783 purine-nucleoside phosphorylase [EC:2.4.2.1]	pnp	METABOLISM -> Nucleotide transport and metabolism	F	-0.432158	-1.13217	-0.901533
lmo1954	drm; phosphopentomutase (EC:5.4.2.7); K01839 phosphopentomutase [EC:5.4.2.7]	drm	METABOLISM -> Carbohydrate transport and metabolism	G	-0.970325	-0.97026	-1.0412
lmo1955	integrase/recombinase; K04763 integrase/recombinase XerD		INFORMATION STORAGE AND PROCESSING -> Replication, recombination and repair	L	-0.547174	-1.17649	-1.16071
lmo1956	fur; Fur family transcriptional regulator; K03711 Fur family transcriptional regulator, ferric uptake regulator	fur	METABOLISM -> Inorganic ion transport and metabolism	P	-1.26618	-0.628166	1.76534
lmo1957	fhuG; ferrichrome ABC transporter permease; K02015 iron complex transport system permease protein	fhuG	METABOLISM -> Inorganic ion transport and metabolism	P	-1.51681	-0.379585	1.91143
lmo1958	fhuB; ferrichrome ABC transporter permease; K02015 iron complex transport system permease protein	fhuB	METABOLISM -> Inorganic ion transport and metabolism	P	-0.884123	0.0463112	2.54063
lmo1959	ferrichrome-binding protein; K02016 iron complex transport system substrate-binding protein		METABOLISM -> Inorganic ion transport and metabolism	P	-0.432029	-0.466468	0.442739
lmo1960	fhuC; ferrichrome ABC transporter ATP-binding protein; K02013 iron complex transport system ATP-binding protein [EC:3.6.3.34]	fhuC	METABOLISM -> Coenzyme transport and metabolism	H, P	-0.699837	0.977149	3.93347
lmo1961	oxidoreductase; K00384 thioredoxin reductase (NADPH) [EC:1.8.1.9]		CELLULAR PROCESSES AND SIGNALING -> Posttranslational modification, protein turnover, chaperones	O	-0.496652	-0.488417	1.59146
lmo1962	TetR family transcriptional regulator; K09017 TetR/AcrR family transcriptional regulator		INFORMATION STORAGE AND PROCESSING -> Transcription	K	-0.92105	-0.329069	1.57173
lmo1963	hypothetical protein; K01992 ABC-2 type transport system permease protein		POORLY CHARACTERIZED -> General function prediction only	R	-1.00596	-0.936277	0.280757
lmo1964	ABC transporter ATP-binding protein; K01990 ABC-2 type transport system ATP-binding protein		CELLULAR PROCESSES AND SIGNALING -> Defense mechanisms	V	0.590354	-0.315643	-0.355822
lmo1965	hypothetical protein; K01515 ADP-ribose pyrophosphatase [EC:3.6.1.13]		INFORMATION STORAGE AND PROCESSING -> Replication, recombination and repair	L, R	-0.474431	-0.365938	-0.787918
lmo1966			POORLY CHARACTERIZED -> General function prediction only	R	-1.84364	-0.335121	-0.934219
lmo1967			METABOLISM -> Inorganic ion transport and metabolism	P	-1.57746	-0.249629	-1.39701
lmo1968			POORLY CHARACTERIZED -> General function prediction only	R	0.770516	-0.46539	-0.138983
lmo1969	2-keto-3-deoxygluconate-6-phosphate aldolase; K01625 2-dehydro-3-deoxyphosphogluconate aldolase / (4S)-4-hydroxy-2-oxoglutarate aldolase [EC:4.1.2.14 4.1.3.42]		METABOLISM -> Carbohydrate transport and metabolism	G	0.226891	-0.440292	0.165205
lmo1970	phosphotriesterase; K07048 phosphotriesterase-related protein		POORLY CHARACTERIZED -> General function prediction only	R	0.960764	-0.846157	-0.658446
lmo1971	ulaA; PTS ascorbate transporter subunit IIC; K03475 PTS system, ascorbate-specific IIC component	ulaA	POORLY CHARACTERIZED -> Function unknown	S	-0.385644	-1.4485	-0.3633
lmo1972	PTS pentitol transporter subunit IIB; K02822 PTS system, ascorbate-specific IIB component [EC:2.7.1.69]		METABOLISM -> Carbohydrate transport and metabolism	G	0.177244	-1.72225	-1.67956
lmo1973	PTS sugar transporter subunit IIA; K02821 PTS system, ascorbate-specific IIA component [EC:2.7.1.69]		CELLULAR PROCESSES AND SIGNALING -> Signal transduction mechanisms	T, G	0.60766	-1.10741	-1.10478
lmo1974	GntR family transcriptional regulator; K03710 GntR family transcriptional regulator		INFORMATION STORAGE AND PROCESSING -> Transcription	K	-0.55574	-1.25544	-0.544492
lmo1975	DNA polymerase IV; K02346 DNA polymerase IV [EC:2.7.7.7]		INFORMATION STORAGE AND PROCESSING -> Replication, recombination and repair	L	0.0595346	-0.629592	-1.88892
lmo1976			POORLY CHARACTERIZED -> General function prediction only	R	-0.728134	0.699827	0.481598
lmo1977	hypothetical protein; K00784 ribonuclease Z [EC:3.1.26.11]		POORLY CHARACTERIZED -> General function prediction only	R	0.393992	-0.07357	0.40267
lmo1978	glucose-6-phosphate 1-dehydrogenase (EC:1.1.1.49); K00036 glucose-6-phosphate 1-dehydrogenase [EC:1.1.1.49]		METABOLISM -> Carbohydrate transport and metabolism	G	-1.59085	1.15031	3.04076
lmo1979			POORLY CHARACTERIZED -> Function unknown	S	0.0663461	-0.0910768	0.389625
lmo1980					-0.960538	-0.246056	1.2891
lmo1981					-0.484184	-0.0715223	1.19591
lmo1982			INFORMATION STORAGE AND PROCESSING -> Translation, ribosomal structure and biogenesis	J	0.242075	-0.123842	0.570327
lmo1983	ilvD; dihydroxy-acid dehydratase (EC:4.2.1.9); K01687 dihydroxy-acid dehydratase [EC:4.2.1.9]	ilvD	METABOLISM -> Amino acid transport and metabolism	E, G	-0.673818	-0.403251	-0.242889
lmo1984	ilvB; acetolactate synthase; K01652 acetolactate synthase I/II/III large subunit [EC:2.2.1.6]	ilvB	METABOLISM -> Amino acid transport and metabolism	E, H	-0.861163	-1.09779	-1.21619
lmo1985	ilvH; acetolactate synthase small subunit; K01653 acetolactate synthase I/III small subunit [EC:2.2.1.6]	ilvH	METABOLISM -> Amino acid transport and metabolism	E	-0.9729	-1.3231	-1.49682
lmo1986	ilvC; ketol-acid reductoisomerase (EC:1.1.1.86); K00053 ketol-acid reductoisomerase [EC:1.1.1.86]	ilvC	METABOLISM -> Amino acid transport and metabolism	E, H	-0.956805	-1.63337	-0.738861
lmo1987	leuA; 2-isopropylmalate synthase (EC:2.3.3.13); K01649 2-isopropylmalate synthase [EC:2.3.3.13]	leuA	METABOLISM -> Amino acid transport and metabolism	E	0.377366	-0.924086	-0.711143
lmo1988	leuB; 3-isopropylmalate dehydrogenase (EC:1.1.1.85); K00052 3-isopropylmalate dehydrogenase [EC:1.1.1.85]	leuB	METABOLISM -> Energy production and conversion	C, E	0.195471	-0.921259	-0.897689
lmo1989	leuC; isopropylmalate isomerase large subunit (EC:4.2.1.33); K01703 3-isopropylmalate/(R)-2-methylmalate dehydratase large subunit [EC:4.2.1.33 4.2.1.35]	leuC	METABOLISM -> Amino acid transport and metabolism	E	-0.378641	-1.24855	-0.219149
lmo1990	leuD; isopropylmalate isomerase small subunit (EC:4.2.1.33); K01704 3-isopropylmalate/(R)-2-methylmalate dehydratase small subunit [EC:4.2.1.33 4.2.1.35]	leuD	METABOLISM -> Amino acid transport and metabolism	E	0.208585	-1.26621	-0.598896
lmo1991	ilvA; threonine dehydratase (EC:4.3.1.19); K01754 threonine dehydratase [EC:4.3.1.19]	ilvA	METABOLISM -> Amino acid transport and metabolism	E	0.450941	-0.888058	-0.724093
lmo1992	alpha-acetolactate decarboxylase; K01575 acetolactate decarboxylase [EC:4.1.1.5]		METABOLISM -> Secondary metabolites biosynthesis, transport and catabolism	Q	-0.839248	-1.06129	-1.28769
lmo1993	pdp; pyrimidine-nucleoside phosphorylase (EC:2.4.2.2); K00756 pyrimidine-nucleoside phosphorylase [EC:2.4.2.2]	pdp	METABOLISM -> Nucleotide transport and metabolism	F	-0.972985	-1.41119	-1.47276
lmo1994	LacI family transcriptional regulator; K02529 LacI family transcriptional regulator		INFORMATION STORAGE AND PROCESSING -> Transcription	K	-1.07022	-0.60482	-0.314782
lmo1995	dra; deoxyribose-phosphate aldolase; K01619 deoxyribose-phosphate aldolase [EC:4.1.2.4]	dra	METABOLISM -> Nucleotide transport and metabolism	F	-0.183699	-0.61832	-1.10467
lmo1996	DeoR family transcriptional regulator; K05346 deoxyribonucleoside regulator		INFORMATION STORAGE AND PROCESSING -> Transcription	K	-0.81532	0.256862	1.27331
lmo1997	PTS mannose transporter subunit IIA; K02793 PTS system, mannose-specific IIA component [EC:2.7.1.69]		METABOLISM -> Carbohydrate transport and metabolism	G	-0.165485	-2.26472	-2.3188
lmo1998			Cell wall/membrane/envelope biogenesis	M	-0.0874805	-2.50828	-2.62131
lmo1999			Cell wall/membrane/envelope biogenesis	M	-0.066125	-2.58906	-2.74375
[truncated: 858 more rows]
